# Supplementary material for: Survey of haemoprotozoa and Toxoplasma gondii in little penguins in Lutruwita/Tasmania, Australia
Source: Int J Parasitol Parasites Wildl. 2025 Nov 24;28:101167. doi: 10.1016/j.ijppaw.2025.101167 (PMC12702176; doi:10.1016/j.ijppaw.2025.101167)
Supplement: Multimedia component 2 [file mmc2.xlsx]

## Sheet: KEY
RAW DATA KEY
ID	Unique sample ID
SITE	Location of sample
LATITUDE	Latitude (decimal degrees)
LONGITUDE	Longitude (decimal degrees)
DATE.SAMPLE	Date of sample (dd-mmm-yyyy)
STATUS	Moulting (M)
	Breeding (BR)
	Non-Breeding (NB)
	Chick (CH)
	Unknown (UNK)
TICK	Present (TRUE), Absent (FALSE)
FLEA	Present (TRUE), Absent (FALSE)
MASS	Body mass (grams)
HL	Head Length (mm)
BL	Bill Length (mm)
BD	Bill Depth (mm)
SEX	female/male
FLIPPER	Flipper Length (mm)
BC	Body condition (ratio index)
HCT	Haematocrit (%)
TPP	Total plasma protein (g/L)
DATE.COUNTED	Date smear examined (dd-mm-yyyy)
Heterophils	No. of heterophils in 100 leucokytes
Lymphocytes	No. of lymphocytes in 100 leucokytes
Monocytes	No. of monocytes in 100 leucokytes
Eosinophils	No. of eosinophils in 100 leucokytes
Basophils	No. of basofils in 100 leucokytes
Fields counted	Total no. of fields examined
Notes	Notes relative to smear examination
SMEAR_inclusion	Intraerythrocytic inclusions in blood smears (all inclusions)
	Positive (TRUE), Negative (FALSE)
SMEAR_Babesia	Intraerythrocytic inclusions in blood smears (inclusions confidently assigned to Babesia sp.)
	Positive (TRUE), Negative (FALSE)
PCR_Babesia	Nested PCR for 18S rRNA gene of Babesia
	Positive (TRUE), Negative (FALSE)
PCR_Haemosporida	Nested PCR for cyt-b gene of Haemoproteus/Plasmodium and Leucocytozoon
	Positive (TRUE), Negative (FALSE)
MAT_Toxoplasma	Modified agglutination test for Toxoplasma gondii
	Positive (TRUE), Negative (FALSE)
MAT_Titre	Antibody titre in the modified agglutination test for Toxoplasma gondii

## Sheet: RAW DATA
ID	SITE	LATITUDE	LONGITUDE	DATE.SAMPLED	STATUS	TICK	FLEA	MASS	HL	BL	BD	SEX	FLIPPER	BC	HCT	TPP	DATE.COUNTED	Heterophils	Lymphocytes	Monocytes	Eosinophils	Basophils	Fields counted	Notes	SMEAR_inclusion	SMEAR_Babesia	PCR_Babesia	PCR_Haemosporida	MAT_Toxoplasma	MAT_Titre
BG_01	Big Green Island	-40.183	147.98	03-Mar-2021	M	FALSE	FALSE	1380	102.7	43.2	14.7	male	111	12.43	NA	NA	2022-06-17	NA	NA	NA	NA	NA	NA	cannot count. Too thick (clotted)	NA	NA	NA	NA	NA	NA
BG_02	Big Green Island	-40.183	147.98	03-Mar-2021	M	TRUE	FALSE	1140	95.1	37	11.7	female	112	10.1786	NA	NA	2022-06-17	49	44	6	1	0	35	cannot count. Too thick (clotted)	NA	NA	NA	NA	NA	NA
BG_03	Big Green Island	-40.183	147.98	03-Mar-2021	NB	FALSE	FALSE	1025	96.1	40.4	11.8	female	107	9.57944	NA	NA	2022-06-17	29	69	1	0	1	70		FALSE	FALSE	NA	NA	NA	NA
BG_04	Big Green Island	-40.183	147.98	03-Mar-2021	M	FALSE	FALSE	810	96.5	39	13.6	male	121	6.69	NA	NA	2022-06-17	NA	NA	NA	NA	NA	NA	cannot count. Too thick (clotted)	NA	NA	NA	NA	NA	NA
BG_10	Big Green Island	-40.183	147.98	30-Nov-2021	UNK	FALSE	TRUE	1290	99	40.5	16.4	male	120	7.79661	NA	NA	2022-05-24	63	33	1	3	0	50		FALSE	FALSE	NA	NA	NA	NA
BG_11	Big Green Island	-40.183	147.98	30-Nov-2021	UNK	NA	NA	1060	96.7	37.3	12.4	female	107	9.90654	41.06	98	2022-05-24	30	66	3	1	0	59		TRUE	TRUE	FALSE	FALSE	FALSE	NA
BG_12	Big Green Island	-40.183	147.98	30-Nov-2021	UNK	FALSE	TRUE	1020	100.3	40.9	13.5	male	120	8.5	36.465	82	2022-09-09	20	79	2	0	0	43		FALSE	FALSE	NA	NA	FALSE	NA
BHN_05	Bicheno	-41.87	148.296	19-Aug-2021	NB	FALSE	FALSE	1130	95.2	42.4	13.2	female	112	10.0893	NA	NA	2022-08-12	NA	NA	NA	NA	NA	NA	cannot count. Poor stain	NA	NA	NA	NA	NA	NA
BHN_06	Bicheno	-41.87	148.296	19-Aug-2021	NB	FALSE	TRUE	1140	98.8	39.9	14.6	male	119	9.57983	27.88	NA	2022-08-12	59	36	4	1	0	72		FALSE	FALSE	NA	NA	FALSE	NA
BI_01	Bruny Island	-43.271	147.348	17-Aug-2021	NB	FALSE	FALSE	1150	98.9	40	15.4	male	118	9.74576	56.52	NA	2022-08-12	52	46	1	0	0	66		FALSE	FALSE	NA	NA	NA	NA
BI_02	Bruny Island	-43.271	147.348	17-Aug-2021	NB	FALSE	TRUE	970	97.6	38.5	14.4	male	119	8.15126	38.31	NA	2022-08-12	51	46	3	0	0	61		FALSE	FALSE	NA	NA	NA	NA
BI_03	Bruny Island	-43.271	147.348	09-Oct-2021	BR	FALSE	FALSE	930	96.3	38.8	12	female	115	8.08696	43.62	78	2022-09-30	NA	NA	NA	NA	NA	NA	cannot count. Poor stain	NA	NA	NA	NA	NA	NA
BI_03	Bruny Island	-43.271	147.348	09-Oct-2021	BR	FALSE	FALSE	970	97	38.7	14.1	male	117	8.2906	31.96	103	2022-09-30	NA	NA	NA	NA	NA	NA	cannot count. Poor stain	NA	NA	NA	NA	NA	NA
BN_04	Burnie	-41.045	145.899	17-Feb-2021	M	FALSE	TRUE	1380	88.6	35	12.2	female	108	12.7778	39.39	NA	2022-08-05	57	36	6	0	1	75		TRUE	FALSE	FALSE	FALSE	NA	NA
BN_05	Burnie	-41.045	145.899	17-Feb-2021	M	FALSE	TRUE	1500	97.6	38.3	14.4	male	106	14.1509	40	NA	2022-08-05	42	53	5	0	0	52		FALSE	FALSE	NA	NA	NA	NA
BN_06	Burnie	-41.045	145.899	17-Feb-2021	M	TRUE	TRUE	1610	96.1	38	14.4	male	112	14.375	NA	NA	2022-08-05	62	39	7	0	2	50		FALSE	FALSE	NA	NA	NA	NA
BN_20	Burnie	-41.045	145.899	18-Oct-2021	BR	FALSE	TRUE	760	92.5	34.7	12.3	female	111	6.84685	49.715	70	2022-08-19	53	43	2	2	0	87		FALSE	FALSE	NA	NA	NA	NA
BN_23	Burnie	-41.045	145.899	18-Oct-2021	BR	FALSE	FALSE	990	94	41.6	11.8	female	113	8.76106	35.165	76	2022-08-19	NA	NA	NA	NA	NA	NA	cannot count. Poor stain	NA	NA	NA	NA	NA	NA
BN_24	Burnie	-41.045	145.899	18-Oct-2021	CH	FALSE	TRUE	950	99.5	33.4	12.1	female	120	7.91667	NA	NA	2022-08-19	53	45	1	0	1	186		TRUE	FALSE	FALSE	FALSE	NA	NA
BN_25	Burnie	-41.045	145.899	18-Oct-2021	BR	FALSE	TRUE	1170	98.6	41.4	14.2	male	106	11.0377	40.99	70	2022-08-19	56	44	0	0	0	83		FALSE	FALSE	NA	NA	FALSE	NA
BN_26	Burnie	-41.045	145.899	18-Oct-2021	BR	FALSE	TRUE	840	93.9	38.1	13.3	male	110	7.63636	54.835	75	2022-08-19	51	49	0	0	0	30		FALSE	FALSE	NA	NA	FALSE	NA
BN_27	Burnie	-41.045	145.899	18-Oct-2021	BR	FALSE	TRUE	1000	99.3	39.2	14.7	male	119	8.40336	56.625	68	2022-05-24	56	41	2	1	0	129		TRUE	FALSE	FALSE	FALSE	FALSE	NA
BN_31	Burnie	-41.045	145.899	06-Dec-2021	BR	FALSE	FALSE	1090	92.8	35.3	13	female	108	10.0926	NA	NA	2022-05-20	45	54	1	0	0	144		TRUE	FALSE	NA	NA	NA	NA
BN_32	Burnie	-41.045	145.899	06-Dec-2021	BR	FALSE	FALSE	910	95.6	36.8	12.7	female	107	8.50467	40.995	84	2022-05-20	17	82	1	0	0	52		FALSE	FALSE	NA	NA	NA	NA
BN_33	Burnie	-41.045	145.899	06-Dec-2021	BR	TRUE	FALSE	1020	101.4	41.9	13.3	male	112	9.10714	33.33	78	2022-09-09	63	25	2	0	0	31		FALSE	FALSE	NA	NA	NA	NA
BN_34	Burnie	-41.045	145.899	06-Dec-2021	BR	TRUE	FALSE	910	97.7	38.7	14.1	male	114	7.98246	39.295	78	2022-09-09	46	53	1	0	0	34		FALSE	FALSE	NA	NA	NA	NA
BN_35	Burnie	-41.045	145.899	06-Dec-2021	BR	TRUE	FALSE	840	99.3	38.3	12.9	female	114	7.36842	40.795	70	2022-09-09	NA	NA	NA	NA	NA	NA	cannot count. Not enough blood	NA	NA	NA	NA	NA	NA
BN_36	Burnie	-41.045	145.899	06-Dec-2021	NB	TRUE	FALSE	1050	96.8	38.4	12.9	female	116	9.05172	NA	NA	2022-09-09	41	58	0	0	1	84		FALSE	FALSE	NA	NA	NA	NA
BN_40	Burnie	-41.045	145.899	23-Feb-2022	M	TRUE	FALSE	860	98	38.3	14.4	male	114	7.54386	44.14	72	2022-10-14	59	41	0	0	0	152		FALSE	FALSE	NA	NA	NA	NA
BN_40	Burnie	-41.045	145.899	23-Feb-2022	M	TRUE	FALSE	1260	NA	37.3	13	female	110	11.4545	43.125	74	2022-10-14	47	51	1	0	1	53		FALSE	FALSE	NA	NA	NA	NA
BN_41	Burnie	-41.045	145.899	23-Feb-2022	M	FALSE	TRUE	990	92.4	37.2	11.8	female	105	9.42857	40.14	67	2022-10-14	40	56	3	1	0	54		TRUE	FALSE	FALSE	FALSE	NA	NA
BN_42	Burnie	-41.045	145.899	23-Feb-2022	M	FALSE	FALSE	920	NA	NA	15.1	male	115	8	41.3	72	2022-10-14	13	84	2	1	0	50		FALSE	FALSE	NA	NA	FALSE	NA
BN_43	Burnie	-41.045	145.899	23-Feb-2022	M	TRUE	FALSE	1030	96.6	39.4	12.7	female	116	8.87931	28.24	61	2022-10-14	29	67	2	2	0	57		FALSE	FALSE	NA	NA	NA	NA
BN_44	Burnie	-41.045	145.899	23-Feb-2022	M	TRUE	TRUE	1080	90.4	33.6	12.2	female	102	10.5882	42.22	64	2022-10-07	63	36	1	0	0	51		FALSE	FALSE	NA	NA	NA	NA
BN_60	Burnie	-41.045	145.899	12-Nov-2022	BR	NA	NA	970	98.3	43	14.8	male	120	8.08333	51.76	NA	2023-01-17	52	44	3	1	0	69		FALSE	FALSE	NA	NA	NA	NA
BN_61	Burnie	-41.045	145.899	12-Nov-2022	BR	NA	NA	1160	97.7	39.2	NA	NA	117	9.91453	51.72	NA	2023-01-17	37	56	2	5	0	55		FALSE	FALSE	NA	NA	NA	NA
BN_62	Burnie	-41.045	145.899	12-Nov-2022	BR	FALSE	FALSE	850	94.4	37.9	13.1	female	110	7.72727	NA	NA	2023-01-17	32	56	3	9	0	82		FALSE	FALSE	NA	NA	NA	NA
BN_64	Burnie	-41.045	145.899	12-Nov-2022	NB	FALSE	FALSE	1090	96.1	39.5	15.6	male	112	9.73214	46.25	72	2023-01-17	22	72	2	4	0	54		FALSE	FALSE	NA	NA	NA	NA
BN_65	Burnie	-41.045	145.899	12-Nov-2022	BR	FALSE	TRUE	960	97.7	39.2	14.1	male	118	8.13559	43.96	78	2023-01-17	49	43	7	1	0	79		FALSE	FALSE	NA	NA	NA	NA
BN_66	Burnie	-41.045	145.899	12-Nov-2022	BR	TRUE	FALSE	1110	98.6	39.4	14.1	male	119	9.32773	44.33	72	2023-01-17	44	53	3	0	0	162		FALSE	FALSE	NA	NA	NA	NA
BN_67	Burnie	-41.045	145.899	12-Nov-2022	BR	FALSE	FALSE	940	100	41.8	14.1	male	118	7.9661	44.57	80	2023-01-17	47	49	3	1	0	102		FALSE	FALSE	NA	NA	NA	NA
BN_68	Burnie	-41.045	145.899	12-Nov-2022	BR	FALSE	FALSE	1050	96.4	39.4	11.9	female	122	8.60656	43.96	94	2023-01-17	40	56	3	1	0	146		FALSE	FALSE	NA	NA	NA	NA
BR_07	Boronia	-42.99	147.329	10-Sep-2021	NB	FALSE	TRUE	1290	99	40.5	16.4	male	120	10.75	25.51	71	2022-08-12	25	62	2	0	1	65		FALSE	FALSE	NA	NA	NA	NA
BR_08	Boronia	-42.99	147.329	10-Sep-2021	BR	FALSE	FALSE	1140	97.6	41.6	14.7	male	113	10.0885	33.33	NA	2022-08-12	NA	NA	NA	NA	NA	NA	cannot count. Too thick	NA	NA	NA	NA	NA	NA
BR_09	Boronia	-42.99	147.329	23-Dec-2021	BR	FALSE	FALSE	1030	99.99	37.9	16.3	male	120	8.58333	46.12	72	2022-08-19	60	39	1	0	0	41		FALSE	FALSE	NA	NA	NA	NA
BR_10	Boronia	-42.99	147.329	23-Dec-2021	UNK	TRUE	FALSE	1240	93.3	37.4	12	female	112	11.0714	39.51	>120	2022-08-19	59	40	1	0	0	36		TRUE	FALSE	FALSE	FALSE	NA	NA
BR_14	Boronia	-42.99	147.329	23-Dec-2021	BR	FALSE	FALSE	1100	92.5	36	12.8	female	113	9.73451	NA	NA	2022-05-23	44	54	1	1	0	263		TRUE	FALSE	NA	NA	NA	NA
BR_140	Boronia	-42.99	147.329	22-Oct-2021	BR	FALSE	TRUE	1230	97.9	40.7	14.4	male	121	10.1653	46.88	74	2022-08-12	NA	NA	NA	NA	NA	NA	cannot count. Too thick (clotted)	NA	NA	NA	NA	NA	NA
BR_19	Boronia	-42.99	147.329	01-Feb-2022	BR	FALSE	FALSE	990	97	39.1	12.7	female	116	8.53448	40	86	2022-05-24	30	62	3	5	0	50		FALSE	FALSE	NA	NA	NA	NA
BR_193	Boronia	-42.99	147.329	04-Mar-2022	CH	FALSE	TRUE	760	81.1	28.5	10.1	female	116	6.55172	34.88	78	2022-10-07	48	51	1	0	0	33		FALSE	FALSE	NA	NA	NA	NA
BR_21	Boronia	-42.99	147.329	23-Dec-2021	UNK	FALSE	TRUE	1170	NA	NA	14	male	119	9.83193	44.41	74	2022-08-19	24	74	2	0	0	80		TRUE	FALSE	FALSE	FALSE	FALSE	NA
BR_21	Boronia	-42.99	147.329	23-Dec-2021	UNK	FALSE	TRUE	1070	96.1	39.3	13.8	male	118	9.0678	NA	NA	2022-05-23	59	34	3	4	0	63		FALSE	FALSE	NA	NA	NA	NA
BR_24	Boronia	-42.99	147.329	22-Oct-2021	BR	FALSE	TRUE	1220	99.3	40.2	14.2	male	119	10.2521	46.53	78	2022-08-12	40	57	3	0	0	55		FALSE	FALSE	NA	NA	NA	NA
BR_26	Boronia	-42.99	147.329	22-Oct-2021	BR	TRUE	TRUE	1350	98.3	40.2	15	male	125	10.8	52.04	86	2022-08-12	44	53	2	0	1	65		TRUE	FALSE	FALSE	FALSE	FALSE	NA
BR_40	Boronia	-42.99	147.329	04-Mar-2022	BR	FALSE	TRUE	1300	99.8	38.1	14.7	male	113	11.5044	26.455	56	2022-05-17	34	63	4	0	0	38		FALSE	FALSE	NA	NA	NA	NA
BR_58	Boronia	-42.99	147.329	04-Mar-2022	CH	FALSE	TRUE	1010	NA	NA	15.7	male	116	8.7069	35.02	73	2022-05-17	33	62	4	1	0	50		FALSE	FALSE	NA	NA	FALSE	NA
BR_59	Boronia	-42.99	147.329	22-Oct-2021	BR	TRUE	TRUE	1170	95.9	38.8	12.2	female	117	10	44.23	70	2022-09-30	NA	NA	NA	NA	NA	NA	cannot count. Too thick	NA	NA	NA	NA	NA	NA
BR_95	Boronia	-42.99	147.329	04-Mar-2022	M	FALSE	TRUE	1760	105.3	39.7	14.6	male	117	15.0427	39.21	73	2022-10-07	47	48	4	1	0	40		FALSE	FALSE	NA	NA	NA	NA
BT_01	Bonnet Island	-42.223	145.222	13-Dec-2022	NB	TRUE	FALSE	1220	94	38.4	13.6	male	116	10.5172	33.68	74	2023-01-24	61	39	0	0	0	196		FALSE	FALSE	NA	NA	NA	NA
BT_02	Bonnet Island	-42.223	145.222	13-Dec-2022	NB	TRUE	FALSE	1170	92.7	37.5	13	female	114	10.2632	36.08	88	2023-01-24	61	38	0	1	0	116		FALSE	FALSE	NA	NA	NA	NA
BT_03 (BT_02 (2))	Bonnet Island	-42.223	145.222	13-Dec-2022	NB	FALSE	FALSE	1140	97.2	38.9	14.5	male	107	10.6542	45.45	80	2023-01-24	22	67	11	0	0	36		TRUE	FALSE	FALSE	FALSE	NA	NA
Cape P	Doctors Rocks	-41.013	145.785	09-Dec-2021	BR	NA	NA	860	94.5	38.8	12.9	female	113	7.61062	NA	NA	2022-05-19	38	60	2	0	0	66		FALSE	FALSE	NA	NA	FALSE	NA
DI_02	Diamond Island	-41.858	148.29	12-Oct-2021	UNK	FALSE	FALSE	1170	96.2	38.6	14.7	male	117	10	NA	NA	2022-09-30	41	57	1	1	0	34		FALSE	FALSE	NA	NA	NA	NA
DI_05	Diamond Island	-41.858	148.29	12-Oct-2021	BR	FALSE	FALSE	1100	94.6	37.4	13	female	111	9.90991	29.6	84	2022-09-30	NA	NA	NA	NA	NA	NA	cannot count. Poor stain	NA	NA	NA	NA	FALSE	NA
DI_06	Diamond Island	-41.858	148.29	12-Oct-2021	BR	TRUE	TRUE	1130	97.9	38.9	14.6	male	119	9.4958	14.59	72	2022-09-30	NA	NA	NA	NA	NA	NA	cannot count. Poor stain	NA	NA	NA	NA	NA	NA
DI_20	Diamond Island	-41.858	148.29	15-Dec-2021	UNK	TRUE	FALSE	1370	99.1	38.2	13.4	male	117	11.7094	20.48	110	2022-08-26	35	59	6	0	0	92		FALSE	FALSE	NA	NA	NA	NA
DI_21	Diamond Island	-41.858	148.29	15-Dec-2021	UNK	FALSE	FALSE	1220	96.9	36.8	11.9	female	116	10.5172	39.3	82	2022-08-26	27	71	2	0	0	35		FALSE	FALSE	NA	NA	FALSE	NA
DI_22	Diamond Island	-41.858	148.29	15-Dec-2021	NB	FALSE	TRUE	1100	92.3	36	13.1	female	117	9.40171	38.56	70	2022-05-24	34	66	0	0	0	31		FALSE	FALSE	NA	NA	FALSE	NA
DI_24	Diamond Island	-41.858	148.29	15-Dec-2021	NB	TRUE	FALSE	1220	95.9	38.6	13.2	female	111	10.991	32.095	88	2022-05-24	44	51	5	0	0	65		TRUE	FALSE	FALSE	FALSE	FALSE	NA
DI_24	Diamond Island	-41.858	148.29	15-Dec-2021	NB	FALSE	FALSE	1030	92.8	31.9	14.7	male	119	8.65546	43.845	70	2022-05-23	43	52	3	2	0	54		FALSE	FALSE	NA	NA	FALSE	NA
DI_41	Diamond Island	-41.858	148.29	16-Feb-2022	M	TRUE	TRUE	980	93.2	35.9	12.3	female	111	8.82883	NA	NA	2022-05-26	42	55	1	2	0	98		FALSE	FALSE	NA	NA	NA	NA
DI_44	Diamond Island	-41.858	148.29	16-Feb-2022	M	TRUE	TRUE	840	96.6	39.2	11.9	female	118	7.11864	33.71	76	2022-05-26	54	46	0	0	0	87		FALSE	FALSE	NA	NA	FALSE	NA
DI_45	Diamond Island	-41.858	148.29	16-Feb-2022	M	FALSE	FALSE	900	93.9	36.6	12.7	female	118	7.62712	21.28	64	2022-05-26	63	35	1	1	0	112		FALSE	FALSE	NA	NA	NA	NA
DI_45	Diamond Island	-41.858	148.29	16-Feb-2022	M	FALSE	TRUE	1430	96.3	37.8	14	male	112	12.7679	33.77	82	2022-10-21	52	43	4	1	0	70		FALSE	FALSE	NA	NA	NA	NA
DR_01	Doctors Rocks	-41.013	145.785	17-Oct-2021	BR	TRUE	FALSE	1150	103.7	39.9	15.3	male	120	9.58333	40.52	87	2022-09-30	NA	NA	NA	NA	NA	NA	cannot count. Poor stain	NA	NA	NA	NA	FALSE	NA
DR_02	Doctors Rocks	-41.013	145.785	17-Oct-2021	BR	TRUE	TRUE	870	95.2	39.3	13.3	male	111	7.83784	33.945	86	2022-09-30	71	28	1	0	0	32		FALSE	FALSE	NA	NA	FALSE	NA
DR_03	Doctors Rocks	-41.013	145.785	17-Oct-2021	BR	TRUE	FALSE	1030	100	43.3	14.9	male	116	8.87931	20	94	2022-09-30	NA	NA	NA	NA	NA	NA	cannot count. Poor stain	NA	NA	NA	NA	NA	NA
DR_04	Doctors Rocks	-41.013	145.785	17-Oct-2021	BR	FALSE	FALSE	980	92.7	35.8	12.4	female	115	8.52174	NA	NA	2022-09-30	NA	NA	NA	NA	NA	NA	cannot count. Poor stain	NA	NA	NA	NA	NA	NA
DR_05	Doctors Rocks	-41.013	145.785	17-Oct-2021	BR	TRUE	FALSE	950	103.7	40.2	13.9	male	120	7.91667	36.465	62	2022-09-30	NA	NA	NA	NA	NA	NA	cannot count. Poor stain	NA	NA	NA	NA	NA	NA
DR_06	Doctors Rocks	-41.013	145.785	17-Oct-2021	BR	TRUE	FALSE	1060	100.3	40.6	15.2	male	119	8.90756	51.165	76	2022-09-30	NA	NA	NA	NA	NA	NA	cannot count. Poor stain	NA	NA	NA	NA	FALSE	NA
DR_08	Doctors Rocks	-41.013	145.785	17-Oct-2021	BR	TRUE	FALSE	1020	99.6	40.7	14.4	male	118	8.64407	44.19	68	2022-09-30	NA	NA	NA	NA	NA	NA	cannot count. Poor stain	NA	NA	NA	NA	NA	NA
DR_40	Doctors Rocks	-41.013	145.785	23-Feb-2022	M	FALSE	TRUE	1220	93	34.5	12	female	102	11.9608	38	78	2022-05-17	54	43	3	0	0	35		FALSE	FALSE	NA	NA	FALSE	NA
DR_41	Doctors Rocks	-41.013	145.785	23-Feb-2022	M	FALSE	FALSE	790	94.9	38.7	12.6	female	118	6.69492	39.96	82	2022-10-07	28	68	4	0	0	65		FALSE	FALSE	NA	NA	FALSE	NA
DR_41	Doctors Rocks	-41.013	145.785	23-Feb-2022	M	FALSE	FALSE	1410	95.9	37.3	13.8	male	111	12.7027	NA	NA	2022-05-25	30	67	3	0	0	38		FALSE	FALSE	NA	NA	NA	NA
DR_42	Doctors Rocks	-41.013	145.785	23-Feb-2022	M	FALSE	FALSE	1180	99.5	34.3	13.1	female	109	10.8257	36.17	68	2022-10-07	17	81	2	0	0	118		FALSE	FALSE	NA	NA	NA	NA
DR_43	Doctors Rocks	-41.013	145.785	23-Feb-2022	M	TRUE	FALSE	1450	96.8	37.6	13.6	male	114	12.7193	50.62	80	2022-05-25	38	59	0	2	1	88		TRUE	FALSE	FALSE	FALSE	NA	NA
DR_44	Doctors Rocks	-41.013	145.785	23-Feb-2022	M	TRUE	FALSE	1150	99.8	40.7	13.9	male	113	10.177	37.41	62	2022-05-26	33	65	2	0	0	110		FALSE	FALSE	NA	NA	NA	NA
DR_45	Doctors Rocks	-41.013	145.785	23-Feb-2022	M	TRUE	FALSE	900	94.6	39.4	12.1	female	109	8.25688	NA	NA	2022-10-07	NA	NA	NA	NA	NA	NA	cannot count. Poor stain	NA	NA	NA	NA	NA	NA
DR_46	Doctors Rocks	-41.013	145.785	23-Feb-2022	M	FALSE	TRUE	1510	101.8	39.1	14.9	male	120	12.5833	43.18	64	2022-10-14	36	64	0	0	0	242		FALSE	FALSE	NA	NA	FALSE	NA
DR_50	Doctors Rocks	-41.013	145.785	08-Dec-2021	NB	NA	NA	1170	NA	NA	15.6	male	117	10	44.415	66	2022-05-20	47	47	5	1	0	154		TRUE	FALSE	FALSE	FALSE	FALSE	NA
DR_60	Doctors Rocks	-41.013	145.785	12-Nov-2022	BR	FALSE	FALSE	930	92.8	37.3	13.5	male	114	8.15789	45.45	66	2023-01-24	50	45	4	1	0	44		FALSE	FALSE	NA	NA	NA	NA
DR_61	Doctors Rocks	-41.013	145.785	12-Nov-2022	BR	TRUE	FALSE	980	91.1	36.2	12.2	female	110	8.90909	46.99	72	2023-01-24	30	68	1	1	0	83		FALSE	FALSE	NA	NA	NA	NA
DR_62	Doctors Rocks	-41.013	145.785	12-Nov-2022	BR	TRUE	TRUE	1180	99.1	40.3	14	male	117	10.0855	36.21	78	2023-01-24	53	44	3	0	0	86		FALSE	FALSE	NA	NA	NA	NA
DR_63	Doctors Rocks	-41.013	145.785	12-Nov-2022	BR	TRUE	TRUE	1180	98.7	37	13.7	male	113	10.4425	NA	NA	2023-01-24	45	48	4	3	0	98		FALSE	FALSE	NA	NA	NA	NA
DR_64	Doctors Rocks	-41.013	145.785	12-Nov-2022	BR	TRUE	TRUE	1180	100.2	40.7	14	male	115	10.2609	44.19	48	2023-01-24	57	40	3	0	0	93		FALSE	FALSE	NA	NA	NA	NA
DR_65	Doctors Rocks	-41.013	145.785	12-Nov-2022	BR	TRUE	TRUE	950	93.7	39.1	12.7	female	108	8.7963	42.86	74	2023-01-24	44	52	3	1	0	98		FALSE	FALSE	NA	NA	NA	NA
EC_03	East Kangaroo Island	-40.182	147.903	29-Nov-2021	UNK	FALSE	TRUE	980	99	35.9	13.8	male	116	8.44828	NA	NA	2022-05-23	29	68	2	1	0	385		TRUE	TRUE	NA	NA	NA	NA
EC_04	East Kangaroo Island	-40.182	147.903	29-Nov-2021	BR	FALSE	FALSE	950	95.3	37.3	13.3	male	112	8.48214	46.775	NA	2022-05-24	53	44	1	2	0	72		TRUE	FALSE	FALSE	FALSE	FALSE	NA
EC_05	East Kangaroo Island	-40.182	147.903	29-Nov-2021	BR	FALSE	TRUE	1070	95.2	38.3	13.4	male	116	9.22414	41.055	88	2022-05-23	31	59	8	2	0	44		FALSE	FALSE	NA	NA	FALSE	NA
EC01_01	East Kangaroo Island	-40.182	147.903	29-Nov-2021	UNK	FALSE	FALSE	930	99.9	39.4	11.7	female	114	8.15789	35.48	NA	2022-09-09	26	70	4	0	0	80		FALSE	FALSE	NA	NA	NA	NA
EC01_02	East Kangaroo Island	-40.182	147.903	29-Nov-2021	UNK	FALSE	FALSE	1150	100.1	39.8	13.5	male	115	10	45.425	98	2022-09-09	32	60	7	1	0	33		FALSE	FALSE	NA	NA	FALSE	NA
ET_01	Entrance Island	-42.211	145.216	13-Dec-2022	NB	NA	NA	830	95.8	38	12.1	female	109	7.61468	39.58	76	2023-01-31	50	47	3	0	0	38		FALSE	FALSE	NA	NA	NA	NA
ET_01	Entrance Island	-42.211	145.216	13-Dec-2022	NB	NA	NA	1000	96.7	38	15.3	male	118	8.47458	41.18	82	2023-01-24	65	34	0	0	1	68		FALSE	FALSE	NA	NA	NA	NA
ET_03	Entrance Island	-42.211	145.216	13-Dec-2022	NB	NA	NA	1090	97.3	39.7	13.7	male	115	9.47826	42.22	72	2023-01-31	46	49	2	3	0	61		FALSE	FALSE	NA	NA	NA	NA
ET_04	Entrance Island	-42.211	145.216	13-Dec-2022	NB	NA	NA	1190	97.4	38.6	13.5	male	117	10.1709	34.83	70	2023-01-31	31	60	9	0	0	49		FALSE	FALSE	NA	NA	NA	NA
ET_06	Entrance Island	-42.211	145.216	13-Dec-2022	BR	NA	NA	970	95.2	39.8	13.9	male	116	8.36207	42.22	88	2023-01-31	55	39	6	0	0	41		FALSE	FALSE	NA	NA	NA	NA
Fairy P	Doctors Rocks	-41.013	145.785	07-Dec-2021	BR	NA	NA	1080	95.2	39.4	14.4	male	116	9.31034	NA	NA	2022-09-09	45	44	0	0	0	286		FALSE	FALSE	NA	NA	NA	NA
FI_01	Fisher Island	-40.217	148.239	04-Mar-2021	M	FALSE	TRUE	1030	96.4	40.7	13.4	male	114	9.03509	NA	NA	2022-07-15	28	61	9	2	0	78		FALSE	FALSE	NA	NA	NA	NA
FI_150	Fisher Island	-40.217	148.239	02-Mar-2021	M	FALSE	FALSE	1240	99	40.3	12.9	female	111	11.1712	NA	NA	2022-07-29	NA	NA	NA	NA	NA	NA	cannot count. Poor stain	NA	NA	NA	NA	NA	NA
FI_275	Fisher Island	-40.217	148.239	04-Mar-2021	M	FALSE	FALSE	1190	99.8	41.6	15.2	male	107	11.1215	NA	NA	2022-07-29	39	56	5	0	0	69		FALSE	FALSE	NA	NA	NA	NA
FI_330	Fisher Island	-40.217	148.239	04-Mar-2021	M	TRUE	TRUE	1560	93.2	38.7	12.6	female	115	13.5652	NA	NA	2022-07-29	NA	NA	NA	NA	NA	NA	cannot count. Too thick	NA	NA	NA	NA	NA	NA
FI_631	Fisher Island	-40.217	148.239	02-Mar-2021	M	FALSE	TRUE	970	99.1	40	13.5	male	107	9.06542	NA	NA	2022-07-29	28	61	10	1	0	152		FALSE	FALSE	NA	NA	NA	NA
FI_J6	Fisher Island	-40.217	148.239	04-Mar-2021	M	FALSE	TRUE	1040	91.8	38.1	13.9	male	119	8.7395	NA	NA	2022-07-29	51	41	5	3	0	64		FALSE	FALSE	NA	NA	NA	NA
Gannet	Doctors Rocks	-41.013	145.785	07-Dec-2021	BR	NA	NA	860	90.7	36.7	12.3	female	109	7.88991	24.14	82	2022-09-09	NA	NA	NA	NA	NA	NA	cannot count. Poor stain	NA	NA	NA	NA	FALSE	NA
GR01 (GR_01)	King Island, Grassy	-40.069	144.063	17-Jan-2022	BR	FALSE	TRUE	970	97	36.5	14.6	male	109	8.89908	36.335	74	2022-05-18	41	55	3	1	0	96		TRUE	TRUE	TRUE	FALSE	FALSE	NA
GR02 (GR_01 (2))	King Island, Grassy	-40.069	144.063	17-Jan-2022	CH	FALSE	TRUE	1060	87.6	30.9	14.9	male	114	9.29825	41.6	78	2022-09-30	27	72	2	0	0	31		TRUE	FALSE	FALSE	FALSE	FALSE	NA
GR03 (GR_02 (2))	King Island, Grassy	-40.069	144.063	17-Jan-2022	CH	FALSE	TRUE	1240	91.4	39.6	11.6	female	117	10.5983	38.095	80	2022-09-30	29	65	4	2	0	53		FALSE	FALSE	NA	NA	FALSE	NA
GR04 (GR_02)	King Island, Grassy	-40.069	144.063	17-Jan-2022	BR	FALSE	TRUE	980	95.7	37.6	13.9	male	112	8.75	NA	NA	2022-05-27	29	66	3	1	0	34		FALSE	FALSE	NA	NA	NA	NA
GR05 (GR_03)	King Island, Grassy	-40.069	144.063	17-Jan-2022	BR	FALSE	FALSE	830	88.3	35.2	12.5	female	106	7.83019	29.35	96	2022-05-27	37	59	4	0	0	99		FALSE	FALSE	NA	NA	NA	NA
GR06 (GR_04)	King Island, Grassy	-40.069	144.063	17-Jan-2022	UNK	FALSE	FALSE	980	93.3	37.4	13.1	female	115	8.52174	44.18	70	2022-05-18	43	54	3	0	0	51		FALSE	FALSE	NA	NA	FALSE	NA
GR07 (GR_05)	King Island, Grassy	-40.069	144.063	17-Jan-2022	CH	FALSE	TRUE	980	90.7	35	11.6	female	120	8.16667	22.62	78	2022-05-27	34	63	3	0	0	104		FALSE	FALSE	NA	NA	NA	NA
GR08 (GR_06)	King Island, Grassy	-40.069	144.063	17-Jan-2022	BR	FALSE	TRUE	1000	96.5	34.8	12.5	female	103	9.70874	48.1	91	2022-05-27	54	39	5	2	0	47		FALSE	FALSE	NA	NA	FALSE	NA
GR09 (GR_07 (2))	King Island, Grassy	-40.069	144.063	17-Jan-2022	UNK	TRUE	TRUE	1150	99.7	40	14.6	male	117	9.82906	44.865	81	2022-09-30	60	37	1	2	0	62		FALSE	FALSE	NA	NA	FALSE	NA
GR10 (GR_07)	King Island, Grassy	-40.069	144.063	17-Jan-2022	UNK	TRUE	FALSE	1010	95	36.3	11.9	female	116	8.7069	48.665	79	2022-05-27	28	67	6	0	0	29		FALSE	FALSE	NA	NA	FALSE	NA
GR11 (GR_08)	King Island, Grassy	-40.069	144.063	17-Jan-2022	UNK	TRUE	FALSE	950	92.3	36.9	14.6	male	116	8.18966	25	92	2022-05-27	48	47	5	0	0	70		FALSE	FALSE	NA	NA	NA	NA
GR12 (GR_09)	King Island, Grassy	-40.069	144.063	17-Jan-2022	NB	FALSE	TRUE	1040	100.6	42.7	14.9	male	116	8.96552	47.3	74	2022-05-27	41	55	1	3	0	77		FALSE	FALSE	NA	NA	FALSE	NA
GR13 (GR_09)	King Island, Grassy	-40.069	144.063	17-Jan-2022	NB	FALSE	TRUE	1070	99.5	37.6	13.4	male	120	8.91667	41.76	70	2022-05-27	47	47	3	3	0	59		FALSE	FALSE	NA	NA	NA	NA
GR14 (GR_10)	King Island, Grassy	-40.069	144.063	17-Jan-2022	BR	TRUE	FALSE	1030	102.4	42.1	14.4	male	121	8.5124	48.48	70	2022-05-26	59	38	3	0	0	111		FALSE	FALSE	NA	NA	FALSE	NA
GR15 (GR_11)	King Island, Grassy	-40.069	144.063	17-Jan-2022	NB	FALSE	FALSE	950	97.4	39.5	12.8	female	116	8.18966	44.67	92	2022-05-26	38	55	1	6	0	27		FALSE	FALSE	NA	NA	NA	NA
GR16 (GR_12)	King Island, Grassy	-40.069	144.063	17-Jan-2022	UNK	FALSE	TRUE	1130	97.6	40	15	male	116	9.74138	48.08	90	2022-05-27	43	52	3	2	0	74		FALSE	FALSE	NA	NA	FALSE	NA
KI01	King Island, West	-40.063	143.878	18-Jan-2022	UNK	FALSE	FALSE	940	96.4	38.4	12.1	female	114	8.24561	37.78	94	2022-05-27	39	56	4	1	0	113		FALSE	FALSE	NA	NA	FALSE	NA
KI02	King Island, West	-40.063	143.878	18-Jan-2022	BR	FALSE	TRUE	1040	98.8	41.7	12.5	female	113	9.20354	46.39	72	2022-05-27	36	59	5	0	0	98		TRUE	FALSE	FALSE	FALSE	NA	NA
KI03	King Island, West	-40.063	143.878	18-Jan-2022	BR	FALSE	FALSE	910	95.3	40.3	13.5	male	116	7.84483	46.71	68	2022-05-18	66	33	0	2	0	127		TRUE	FALSE	FALSE	FALSE	NA	NA
KI04	King Island, West	-40.063	143.878	18-Jan-2022	CH	FALSE	TRUE	1150	89.7	33.2	12.5	female	117	9.82906	35.71	80	2022-05-27	13	87	1	1	0	95		FALSE	FALSE	NA	NA	FALSE	NA
KI05	King Island, West	-40.063	143.878	18-Jan-2022	UNK	FALSE	TRUE	1190	97.6	40.2	14.4	male	117	10.1709	48.565	76	2022-05-27	72	24	3	2	0	113		FALSE	FALSE	NA	NA	FALSE	NA
KI07	King Island, West	-40.063	143.878	18-Jan-2022	BR	FALSE	FALSE	980	94.3	37.2	12.9	female	113	8.67257	39.66	65	2022-05-27	29	67	2	1	1	158		FALSE	FALSE	NA	NA	NA	NA
KI08	King Island, West	-40.063	143.878	18-Jan-2022	NB	FALSE	TRUE	920	96.3	38.1	12.7	female	107	8.59813	52.33	82	2022-09-30	53	48	0	0	0	101		TRUE	FALSE	NA	NA	NA	NA
KI09 (KI_08(2))	King Island, West	-40.063	143.878	18-Jan-2022	NB	FALSE	FALSE	1080	96.7	38.3	14	male	119	9.07563	43.33	74	2022-05-27	42	48	4	5	1	41		TRUE	FALSE	FALSE	FALSE	NA	NA
KI10 (KI_09)	King Island, West	-40.063	143.878	18-Jan-2022	CH	FALSE	TRUE	1070	90.6	33.3	12.2	female	113	9.46903	44.09	76	2022-05-27	47	51	1	1	0	62		FALSE	FALSE	NA	NA	FALSE	NA
KI11 (KI_10)	King Island, West	-40.063	143.878	18-Jan-2022	NB	FALSE	FALSE	1120	98.3	41.4	13.8	male	123	9.10569	45.56	72	2022-05-27	44	53	2	1	0	118		FALSE	FALSE	NA	NA	FALSE	NA
LC_01	Lillico	-41.16	146.303	21-Aug-2021	NB	FALSE	TRUE	1120	98.5	38.8	14.7	male	116	9.65517	24.0741	NA	2022-08-12	NA	NA	NA	NA	NA	NA	cannot count. Poor stain	NA	NA	NA	NA	NA	NA
LC_02	Lillico	-41.16	146.303	13-Oct-2021	BR	TRUE	FALSE	1030	95.7	37.6	11.5	female	111	9.27928	34.64	69	2022-09-30	52	44	0	1	3	85		FALSE	FALSE	NA	NA	NA	NA
LC_03	Lillico	-41.16	146.303	13-Oct-2021	BR	TRUE	TRUE	940	94.7	38.9	13.4	male	115	8.17391	34.745	88	2022-09-30	57	43	0	0	0	72		FALSE	FALSE	NA	NA	FALSE	NA
LC_05	Lillico	-41.16	146.303	13-Oct-2021	BR	FALSE	TRUE	870	90.9	35.6	11	female	102	8.52941	58.33	70	2022-09-30	58	42	0	0	0	115		FALSE	FALSE	NA	NA	FALSE	NA
LC_06	Lillico	-41.16	146.303	13-Oct-2021	BR	TRUE	TRUE	850	90.4	36.3	11.9	female	109	7.79817	8.33	102	2022-09-30	NA	NA	NA	NA	NA	NA	cannot count. Poor stain	NA	NA	NA	NA	NA	NA
LC_20	Lillico	-41.16	146.303	09-Dec-2021	BR	FALSE	TRUE	1000	97	38.1	12.1	female	115	8.69565	43.18	74	2022-09-16	30	67	2	1	0	67		FALSE	FALSE	NA	NA	FALSE	NA
LC_21	Lillico	-41.16	146.303	09-Dec-2021	BR	FALSE	FALSE	1000	92	35.8	13.1	female	118	8.47458	37.4	74	2022-09-09	45	55	0	0	0	49		FALSE	FALSE	NA	NA	NA	NA
LC_22	Lillico	-41.16	146.303	09-Dec-2021	BR	FALSE	TRUE	950	95.2	39.7	13.4	male	112	8.48214	18.18	NA	2022-09-09	25	61	2	0	3	51		FALSE	FALSE	NA	NA	NA	NA
LC_23	Lillico	-41.16	146.303	09-Dec-2021	BR	TRUE	FALSE	920	94.6	37.3	13.1	female	111	8.28829	47.87	80	2022-09-16	NA	NA	NA	NA	NA	NA	cannot count. Poor stain	NA	NA	NA	NA	NA	NA
LC_41	Lillico	-41.16	146.303	25-Feb-2022	M	FALSE	TRUE	1190	95.1	39.3	15.2	male	107	11.1215	33.835	66	2022-10-07	46	53	0	1	0	112		TRUE	FALSE	FALSE	FALSE	NA	NA
LC_41	Lillico	-41.16	146.303	25-Feb-2022	M	FALSE	TRUE	780	92.7	34.9	12.3	female	115	6.78261	32.56	74	2022-05-18	22	72	6	0	0	78		TRUE	FALSE	FALSE	FALSE	NA	NA
LC_42	Lillico	-41.16	146.303	25-Feb-2022	M	FALSE	TRUE	1010	92.7	36.6	12.4	female	104	9.71154	29.03	68	2022-10-07	10	88	2	0	0	49		FALSE	FALSE	NA	NA	NA	NA
LC_43	Lillico	-41.16	146.303	25-Feb-2022	M	TRUE	TRUE	990	93.4	34.6	15.3	male	113	8.76106	NA	NA	NA	NA	NA	NA	NA	NA	NA	damaged slide	NA	NA	NA	NA	NA	NA
LC_44	Lillico	-41.16	146.303	25-Feb-2022	M	FALSE	TRUE	900	NA	NA	11.1	female	104	8.65385	25.84	80	2022-05-18	14	82	3	1	0	51		FALSE	FALSE	NA	NA	FALSE	NA
LC_45	Lillico	-41.16	146.303	25-Feb-2022	M	FALSE	FALSE	980	95.2	36.9	13.9	male	111	8.82883	19.72	86	2022-05-24	37	60	1	2	0	71		TRUE	FALSE	NA	NA	NA	NA
LC_46	Lillico	-41.16	146.303	25-Feb-2022	M	FALSE	TRUE	1340	96.4	35.4	13.8	male	104	12.8846	36.755	66	2022-10-21	15	83	2	0	0	66		FALSE	FALSE	NA	NA	NA	NA
LCI_01	Little Christmas Island	-42.25	148.019	11-Oct-2021	BR	FALSE	TRUE	1020	92.5	37.4	12.1	female	116	8.7931	35.16	80	2022-09-30	NA	NA	NA	NA	NA	NA	cannot count. Poor stain	NA	NA	NA	NA	NA	NA
LCI_02	Little Christmas Island	-42.25	148.019	20-Aug-2021	BR	FALSE	FALSE	970	92.9	37.4	12.5	female	116	8.36207	36.5591	NA	2022-08-12	68	31	1	0	0	52		FALSE	FALSE	NA	NA	FALSE	NA
LCI_03	Little Christmas Island	-42.25	148.019	20-Aug-2021	BR	FALSE	FALSE	970	95	37.3	13.2	female	112	8.66071	37.6471	NA	2022-08-12	45	52	3	0	0	54		FALSE	FALSE	NA	NA	FALSE	NA
LCI_04	Little Christmas Island	-42.25	148.019	11-Oct-2021	BR	FALSE	FALSE	1170	97.7	38.6	13.7	male	111	10.5405	50.57	68	2022-09-30	22	78	0	0	0	137		FALSE	FALSE	NA	NA	FALSE	NA
LCI_05	Little Christmas Island	-42.25	148.019	11-Oct-2021	BR	FALSE	TRUE	1090	95.2	37	13.8	male	110	9.90909	NA	NA	2022-09-30	NA	NA	NA	NA	NA	NA	cannot count. Poor stain	NA	NA	NA	NA	NA	NA
LCI_06	Little Christmas Island	-42.25	148.019	11-Oct-2021	BR	FALSE	FALSE	1110	99	38.4	13	female	112	9.91071	NA	NA	2022-09-30	48	52	0	0	0	65		FALSE	FALSE	NA	NA	FALSE	NA
LCI_07	Little Christmas Island	-42.25	148.019	11-Oct-2021	BR	FALSE	FALSE	1070	95.6	38.9	13	female	109	9.81651	30.91	112	2022-09-30	NA	NA	NA	NA	NA	NA	cannot count. Poor stain	NA	NA	NA	NA	NA	NA
LCI_20	Little Christmas Island	-42.25	148.019	14-Dec-2021	BR	TRUE	TRUE	1190	98.5	39.1	13.8	male	118	10.0847	44.125	70	2022-05-20	34	59	3	4	0	93		TRUE	FALSE	FALSE	FALSE	FALSE	NA
LCI_21	Little Christmas Island	-42.25	148.019	14-Dec-2021	NB	TRUE	FALSE	1400	102.4	43.3	16.4	male	116	12.069	45.74	87	2022-05-23	43	52	2	1	0	104		TRUE	FALSE	FALSE	FALSE	NA	NA
LCI_23	Little Christmas Island	-42.25	148.019	14-Dec-2021	BR	FALSE	FALSE	1030	95.2	37	13.7	male	113	9.11504	43.4	70	2022-09-16	31	69	0	0	0	54		FALSE	FALSE	NA	NA	FALSE	NA
LCI_25	Little Christmas Island	-42.25	148.019	14-Dec-2021	BR	TRUE	FALSE	1130	NA	NA	13.2	female	116	9.74138	50.66	66	2022-09-16	43	55	1	1	1	36		FALSE	FALSE	NA	NA	FALSE	NA
LCI_26	Little Christmas Island	-42.25	148.019	14-Dec-2021	BR	FALSE	FALSE	1320	101.5	43.2	15.6	male	118	11.1864	42.4	72	2022-09-16	46	53	1	0	0	95		TRUE	FALSE	FALSE	FALSE	FALSE	NA
LCI_28	Little Christmas Island	-42.25	148.019	14-Dec-2021	BR	FALSE	FALSE	1380	100.9	39	15.6	male	119	11.5966	33.67	70	2022-09-16	42	57	1	0	0	108		FALSE	FALSE	NA	NA	FALSE	NA
LCI_29	Little Christmas Island	-42.25	148.019	14-Dec-2021	BR	FALSE	FALSE	1340	NA	NA	NA	NA	115	11.6522	35.59	112	NA	NA	NA	NA	NA	NA	NA	damaged slide	NA	NA	NA	NA	NA	NA
LCI_40	Little Christmas Island	-42.25	148.019	17-Feb-2022	M	FALSE	TRUE	1630	96.2	36.5	12.2	female	116	14.0517	36.105	73	2022-10-07	33	63	4	0	0	27		FALSE	FALSE	NA	NA	NA	NA
LCI_41	Little Christmas Island	-42.25	148.019	17-Feb-2022	M	TRUE	TRUE	1470	97.2	37.9	12.9	female	111	13.2432	41.195	64	2022-05-16	37	41	20	2	0	28		TRUE	TRUE	FALSE	FALSE	NA	NA
LCI_42	Little Christmas Island	-42.25	148.019	17-Feb-2022	M	TRUE	TRUE	1350	34.7	37.8	14.3	male	119	11.3445	38.655	50	2022-10-07	45	55	0	0	1	110		TRUE	FALSE	FALSE	FALSE	NA	NA
LCI_43	Little Christmas Island	-42.25	148.019	17-Feb-2022	M	FALSE	TRUE	1570	97.6	37.6	13.3	male	115	13.6522	39.345	72	2022-05-17	50	47	1	1	1	33		TRUE	FALSE	FALSE	FALSE	NA	NA
LCI_60	Little Christmas Island	-42.25	148.019	17-Nov-2022	BR	FALSE	TRUE	1100	99.6	42.7	16.4	male	120	9.16667	44.55	72	2023-01-17	41	53	3	3	0	42		TRUE	FALSE	FALSE	FALSE	NA	NA
LCI_61	Little Christmas Island	-42.25	148.019	17-Nov-2022	NB	FALSE	TRUE	1040	95.5	35.7	12.7	female	111	9.36937	NA	NA	2023-01-10	27	67	5	1	0	44		FALSE	FALSE	NA	NA	NA	NA
LCI_62	Little Christmas Island	-42.25	148.019	17-Nov-2022	BR	FALSE	FALSE	1010	97	37.7	12	female	104	9.71154	47.62	82	2023-01-10	49	48	3	0	0	70		FALSE	FALSE	NA	NA	NA	NA
LCI_63	Little Christmas Island	-42.25	148.019	17-Nov-2022	BR	FALSE	TRUE	1020	96.8	37.1	13.3	male	110	9.27273	NA	NA	2023-01-10	19	74	4	3	0	49		FALSE	FALSE	NA	NA	NA	NA
LCI_64	Little Christmas Island	-42.25	148.019	17-Nov-2022	BR	TRUE	TRUE	980	93.1	38.3	13.1	female	108	9.07407	42	82	2023-01-10	40	59	1	0	0	59		TRUE	FALSE	FALSE	FALSE	NA	NA
LCI_66A	Little Christmas Island	-42.25	148.019	17-Nov-2022	CH	NA	NA	1110	NA	NA	10.9	NA	119	9.32773	NA	NA	2023-01-10	16	79	5	0	0	47		TRUE	FALSE	FALSE	FALSE	NA	NA
LH_01	Low Head	-41.058	146.791	24-Aug-2021	NB	FALSE	TRUE	1240	96.6	38.5	13.7	male	113	10.9735	40.4494	NA	2022-08-12	58	31	2	0	0	42		FALSE	FALSE	NA	NA	NA	NA
LH_02	Low Head	-41.058	146.791	24-Aug-2021	NB	FALSE	FALSE	1060	92	36.1	12	female	114	9.29825	50.5263	NA	2022-06-17	44	48	5	1	2	114		FALSE	FALSE	NA	NA	NA	NA
LH_03	Low Head	-41.058	146.791	15-Oct-2021	BR	TRUE	TRUE	1030	99.6	41.1	13.7	male	117	8.80342	29.785	82	2022-08-19	25	71	3	1	0	70		FALSE	FALSE	NA	NA	NA	NA
LH_04	Low Head	-41.058	146.791	15-Oct-2021	BR	FALSE	TRUE	1170	98.7	38.6	14.3	male	118	9.91525	43.355	75	2022-08-19	NA	NA	NA	NA	NA	NA	cannot count. Too thick	NA	NA	NA	NA	NA	NA
LH_06	Low Head	-41.058	146.791	15-Oct-2021	BR	FALSE	TRUE	960	92.8	36.9	12.9	female	113	8.49558	41.765	68	2022-08-19	NA	NA	NA	NA	NA	NA	cannot count. Too thick	NA	NA	NA	NA	FALSE	NA
LH_07	Low Head	-41.058	146.791	15-Oct-2021	BR	TRUE	TRUE	1080	97.3	39	14.8	male	113	9.55752	35.17	68	2022-08-19	58	40	1	1	0	52		FALSE	FALSE	NA	NA	FALSE	NA
LH_08	Low Head	-41.058	146.791	15-Oct-2021	UNK	TRUE	TRUE	1240	96.8	32.7	12.3	female	118	10.5085	19	106	2022-08-19	NA	NA	NA	NA	NA	NA	cannot count. Not enough blood	NA	NA	NA	NA	NA	NA
LH_09	Low Head	-41.058	146.791	15-Oct-2021	NB	FALSE	FALSE	1260	100.2	39.6	14.2	male	121	10.4132	29.07	72	2022-08-19	26	73	1	0	0	244		TRUE	FALSE	FALSE	FALSE	NA	NA
LH_20	Low Head	-41.058	146.791	10-Dec-2021	CH	FALSE	FALSE	1230	93.6	34.9	11.2	female	118	10.4237	NA	NA	2022-09-16	36	63	1	1	0	39		FALSE	FALSE	NA	NA	NA	NA
LH_22	Low Head	-41.058	146.791	10-Dec-2021	BR	FALSE	FALSE	950	91.4	36.3	12.8	female	113	8.40708	43.095	87	2022-09-16	32	65	2	0	1	62		FALSE	FALSE	NA	NA	FALSE	NA
LH_23	Low Head	-41.058	146.791	10-Dec-2021	BR	TRUE	FALSE	NA	97.4	37.9	13.4	male	114	NA	35.71	92	2022-09-16	50	49	1	0	0	34		TRUE	FALSE	NA	NA	NA	NA
LH_24	Low Head	-41.058	146.791	10-Dec-2021	NB	FALSE	FALSE	910	93.2	36.7	12.7	female	109	8.34862	43.48	74	2022-05-20	23	75	1	1	0	74		FALSE	FALSE	NA	NA	FALSE	NA
LH_25	Low Head	-41.058	146.791	10-Dec-2021	UNK	FALSE	TRUE	1070	97.6	38	14.9	male	118	9.0678	44.615	72	2022-09-16	49	48	2	0	1	43		TRUE	FALSE	FALSE	FALSE	NA	NA
LH_26	Low Head	-41.058	146.791	10-Dec-2021	UNK	TRUE	TRUE	1080	95.1	38.3	12	female	113	9.55752	33.68	89	2022-09-16	53	45	0	2	0	42		FALSE	FALSE	NA	NA	NA	NA
LH_40	Low Head	-41.058	146.791	21-Feb-2022	M	FALSE	FALSE	1520	94.2	37.6	14.1	male	116	13.1034	38.78	76	2022-05-25	54	42	1	3	0	44		FALSE	FALSE	NA	NA	FALSE	NA
LH_40	Low Head	-41.058	146.791	21-Feb-2022	M	FALSE	FALSE	1470	NA	NA	11.8	female	119	12.3529	44.575	90	2022-10-07	34	61	4	1	0	36		FALSE	FALSE	NA	NA	NA	NA
LH_41	Low Head	-41.058	146.791	21-Feb-2022	M	TRUE	FALSE	1080	97.7	41.6	14	male	112	9.64286	31.605	62	2022-05-25	43	55	1	1	0	63		FALSE	FALSE	NA	NA	NA	NA
LH_42	Low Head	-41.058	146.791	21-Feb-2022	M	TRUE	TRUE	1350	98.1	39.1	11.9	female	105	12.8571	40.33	70	2022-05-25	43	53	1	3	0	59		TRUE	FALSE	FALSE	FALSE	NA	NA
LH_44	Low Head	-41.058	146.791	21-Feb-2022	M	TRUE	TRUE	1640	99	41.4	15.2	male	109	15.0459	NA	NA	2022-05-25	50	48	1	1	0	60		FALSE	FALSE	NA	NA	NA	NA
PB_02	Pirates Bay	-43.032	147.932	18-Aug-2021	NB	TRUE	TRUE	1080	94.1	37.3	13.9	male	113	9.55752	38.99	NA	2022-08-12	NA	NA	NA	NA	NA	NA	cannot count. Poor stain	NA	NA	NA	NA	NA	NA
PB_03	Pirates Bay	-43.032	147.932	10-Oct-2021	NB	FALSE	TRUE	1190	97.3	37.1	12.5	female	112	10.625	42.725	68	2022-09-30	NA	NA	NA	NA	NA	NA	cannot count. Poor stain	NA	NA	NA	NA	FALSE	NA
PB_04	Pirates Bay	-43.032	147.932	10-Oct-2021	BR	FALSE	TRUE	1090	91.9	36.6	11.9	female	107	10.1869	41.84	78	2022-09-30	NA	NA	NA	NA	NA	NA	cannot count. Too thick	NA	NA	NA	NA	FALSE	NA
PB_05	Pirates Bay	-43.032	147.932	10-Oct-2021	BR	FALSE	TRUE	950	99.8	38.6	13.3	male	106	8.96226	44.9	82	2022-05-20	NA	NA	NA	NA	NA	NA	cannot count. Poor stain	NA	NA	NA	NA	TRUE	64
PB_06	Pirates Bay	-43.032	147.932	10-Oct-2021	UNK	TRUE	FALSE	1220	99.9	39.4	13.5	male	107	11.4019	32.67	76	2022-09-30	NA	NA	NA	NA	NA	NA	cannot count. Poor stain	NA	NA	NA	NA	FALSE	NA
PB_20	Pirates Bay	-43.032	147.932	13-Dec-2021	NB	FALSE	FALSE	1060	96.2	37.8	12.3	female	116	9.13793	36.88	72	2022-09-16	30	70	0	0	0	34		TRUE	FALSE	FALSE	FALSE	FALSE	NA
PB_21	Pirates Bay	-43.032	147.932	13-Dec-2021	BR	TRUE	FALSE	1300	101.2	42.6	14	male	116	11.2069	38.865	72	2022-09-16	63	37	0	0	0	34		TRUE	FALSE	FALSE	FALSE	FALSE	NA
PB_22	Pirates Bay	-43.032	147.932	13-Dec-2021	BR	FALSE	FALSE	980	99.1	40.6	13.8	male	113	8.67257	43.195	72	2022-09-16	37	61	2	0	0	26		TRUE	FALSE	FALSE	FALSE	FALSE	NA
PB_24	Pirates Bay	-43.032	147.932	13-Dec-2021	NB	FALSE	TRUE	1030	100.9	38.4	13.8	male	119	8.65546	41.955	72	2022-09-16	42	56	1	0	1	23		FALSE	FALSE	NA	NA	FALSE	NA
PB_30	Pirates Bay	-43.032	147.932	15-Feb-2022	M	TRUE	TRUE	1200	96.9	38.4	13.8	male	112	10.7143	13.64	90	2022-05-26	31	68	1	0	0	458		TRUE	FALSE	NA	NA	NA	NA
PP_01	Ulverstone	-41.152	146.2	13-Oct-2021	BR	FALSE	TRUE	1080	97	38.5	14.3	male	112	9.64286	28.91	74	2022-09-30	NA	NA	NA	NA	NA	NA	cannot count. Poor stain	NA	NA	NA	NA	NA	NA
PT_01	Bicheno	-41.87	148.296	12-Oct-2021	NB	FALSE	TRUE	1430	97.5	34.6	12.6	female	107	13.3645	38.2	114	2022-09-30	NA	NA	NA	NA	NA	NA	cannot count. Poor stain	NA	NA	NA	NA	FALSE	NA
PT_02	Bicheno	-41.87	148.296	12-Oct-2021	BR	TRUE	FALSE	1170	98.5	40.7	14.3	male	111	10.5405	48.18	70	2022-09-09	NA	NA	NA	NA	NA	NA	cannot count. Poor stain	NA	NA	NA	NA	FALSE	NA
PT_03	Bicheno	-41.87	148.296	12-Oct-2021	NB	FALSE	FALSE	1260	101.3	41.4	14.8	male	111	11.3514	39.115	76	2022-09-09	NA	NA	NA	NA	NA	NA	cannot count. Poor stain	NA	NA	NA	NA	FALSE	NA
PT_04	Bicheno	-41.87	148.296	15-Dec-2021	NB	FALSE	FALSE	1160	99	38	14.7	male	116	10	43.88	66	2022-09-09	31	61	5	2	0	70		FALSE	FALSE	NA	NA	NA	NA
PT_06	Bicheno	-41.87	148.296	15-Dec-2021	BR	TRUE	FALSE	1220	98.6	41.3	14	male	122	10	46.045	72	2022-08-26	54	40	5	1	0	46		FALSE	FALSE	NA	NA	FALSE	NA
PT_07	Bicheno	-41.87	148.296	15-Dec-2021	NB	FALSE	FALSE	870	91.2	35.3	12.1	female	111	7.83784	21.43	>120	2022-08-26	48	49	3	0	0	56		FALSE	FALSE	NA	NA	NA	NA
PT_07	Bicheno	-41.87	148.296	15-Dec-2021	NB	FALSE	FALSE	1220	98.8	38.7	15.2	male	116	10.5172	NA	NA	2022-09-09	57	42	1	0	0	128		FALSE	FALSE	NA	NA	NA	NA
PT_08	Bicheno	-41.87	148.296	15-Dec-2021	BR	FALSE	FALSE	1210	100.6	39.7	13	female	123	9.8374	42.165	72	2022-05-24	23	75	1	0	0	74		TRUE	FALSE	FALSE	FALSE	FALSE	NA
PT_09	Bicheno	-41.87	148.296	15-Dec-2021	NB	FALSE	FALSE	1090	99.3	40.9	14.9	male	118	9.23729	39.415	70	2022-08-26	22	71	4	3	0	65		FALSE	FALSE	NA	NA	NA	NA
PT_40	Bicheno	-41.87	148.296	16-Feb-2022	M	TRUE	FALSE	1410	99.7	37.5	15.4	male	117	12.0513	42.195	68	2022-05-25	44	53	3	0	0	262		FALSE	FALSE	NA	NA	NA	NA
PT_41	Bicheno	-41.87	148.296	16-Feb-2022	M	FALSE	FALSE	970	102.4	43.7	14.5	male	121	8.01653	31.89	78	2022-05-25	54	44	2	0	0	143		FALSE	FALSE	NA	NA	NA	NA
PT_42	Bicheno	-41.87	148.296	16-Feb-2022	M	FALSE	TRUE	1500	102.6	42.7	15.9	male	114	13.1579	44.655	70	2022-05-25	44	56	0	0	0	136		TRUE	FALSE	FALSE	FALSE	NA	NA
PT_43	Bicheno	-41.87	148.296	16-Feb-2022	M	TRUE	FALSE	1730	102.6	39.3	15.2	male	115	15.0435	26.09	70	2022-05-26	37	59	4	0	0	74		TRUE	TRUE	TRUE	FALSE	FALSE	NA
PT_44	Bicheno	-41.87	148.296	16-Feb-2022	M	TRUE	FALSE	1620	97.3	36.7	15	male	107	15.1402	36.46	74	2022-05-26	41	55	4	0	0	136		TRUE	FALSE	FALSE	FALSE	NA	NA
PT_45	Bicheno	-41.87	148.296	16-Feb-2022	M	TRUE	FALSE	1220	94.1	37.7	11.9	female	119	10.2521	33.72	68	2022-05-26	56	38	3	3	0	93		TRUE	FALSE	FALSE	FALSE	FALSE	NA
Puffin	Doctors Rocks	-41.013	145.785	08-Dec-2021	BR	NA	NA	870	NA	12.7	NA	female	112	7.76786	NA	NA	2022-09-09	32	66	2	0	0	45		FALSE	FALSE	NA	NA	NA	NA
RC_03	Red Chapel	-42.906	147.342	27-Oct-2021	BR	FALSE	FALSE	1060	99.7	38.6	12	female	115	9.21739	27.135	86	2022-08-12	39	58	2	1	0	57		FALSE	FALSE	NA	NA	NA	NA
RC_13	Red Chapel	-42.906	147.342	23-Dec-2021	UNK	FALSE	FALSE	1260	99.1	40	14.4	male	117	10.7692	40.41	80	2022-05-23	50	49	1	0	0	87		FALSE	FALSE	NA	NA	FALSE	NA
RC_13	Red Chapel	-42.906	147.342	23-Dec-2021	UNK	FALSE	FALSE	1540	97.8	37.4	13.1	female	116	13.2759	28	116	2022-08-26	46	50	1	4	0	27		FALSE	FALSE	NA	NA	NA	NA
RC_17	Red Chapel	-42.906	147.342	10-Sep-2021	NB	FALSE	TRUE	1160	97.8	37.4	12.7	female	118	9.83051	27.78	109	2022-08-12	NA	NA	NA	NA	NA	NA	cannot count. Poor stain	NA	NA	NA	NA	NA	NA
RC_18	Red Chapel	-42.906	147.342	23-Dec-2021	UNK	TRUE	FALSE	1240	95.8	38.9	15.8	male	118	10.5085	38.59	74	2022-05-23	44	47	2	7	0	76		FALSE	FALSE	NA	NA	NA	NA
RC_21	Red Chapel	-42.906	147.342	27-Oct-2021	NB	NA	NA	930	95.4	38.1	12.9	female	114	8.15789	29.73	>120	2022-08-12	NA	NA	NA	NA	NA	NA	cannot count. Not enough blood	NA	NA	NA	NA	NA	NA
SC_01	Sulphur Creek	-41.093	146.028	18-Oct-2021	BR	FALSE	TRUE	1220	98.1	39.8	14.7	male	113	10.7965	32.395	75	2022-05-24	46	51	1	2	0	172		FALSE	FALSE	NA	NA	FALSE	NA
SC_02	Sulphur Creek	-41.093	146.028	18-Oct-2021	BR	FALSE	TRUE	1080	98.1	40.3	14.1	male	113	9.55752	34.88	82	2022-08-15	NA	NA	NA	NA	NA	NA	cannot count. Too thick (clotted)	NA	NA	NA	NA	NA	NA
SC_03	Sulphur Creek	-41.093	146.028	18-Oct-2021	BR	FALSE	FALSE	1020	92.4	38.2	12.2	female	112	9.10714	55.91	82	2022-08-15	49	45	6	1	0	20		FALSE	FALSE	NA	NA	FALSE	NA
SC_05	Sulphur Creek	-41.093	146.028	18-Oct-2021	BR	FALSE	TRUE	1050	97.7	39.3	12.5	female	112	9.375	38.45	72	2022-08-15	51	47	1	1	0	75		FALSE	FALSE	NA	NA	FALSE	NA
SC_06	Sulphur Creek	-41.093	146.028	18-Oct-2021	BR	FALSE	TRUE	1010	98.7	40	14.6	male	114	8.85965	39.77	65	2022-08-15	NA	NA	NA	NA	NA	NA	cannot count. Too thick	NA	NA	NA	NA	FALSE	NA
SC_07	Sulphur Creek	-41.093	146.028	09-Dec-2021	BR	TRUE	TRUE	1180	95.2	37.7	13.8	male	113	10.4425	39.34	70	2022-09-09	28	69	3	0	0	42		FALSE	FALSE	NA	NA	FALSE	NA
SC_08	Sulphur Creek	-41.093	146.028	09-Dec-2021	BR	FALSE	FALSE	1090	NA	38.4	12.2	female	113	9.64602	41.075	72	2022-05-20	40	51	7	2	0	65		TRUE	FALSE	FALSE	FALSE	FALSE	NA
SC_09	Sulphur Creek	-41.093	146.028	09-Dec-2021	BR	TRUE	FALSE	1250	101.4	41.7	14.7	male	114	10.9649	38.375	68	2022-09-09	36	63	0	0	1	105		FALSE	FALSE	NA	NA	NA	NA
SC_10	Sulphur Creek	-41.093	146.028	09-Dec-2021	BR	FALSE	TRUE	1030	94.1	37.6	12.7	female	115	8.95652	NA	NA	2022-09-09	53	46	0	0	1	54		FALSE	FALSE	NA	NA	NA	NA
SC_11	Sulphur Creek	-41.093	146.028	09-Dec-2021	BR	FALSE	TRUE	880	97.4	39.7	13.5	male	118	7.45763	44.745	80	2022-05-20	48	47	4	1	0	67		FALSE	FALSE	NA	NA	NA	NA
SC_12	Sulphur Creek	-41.093	146.028	09-Dec-2021	BR	FALSE	TRUE	1030	96.2	39.4	11.9	female	109	9.44954	40.095	78	2022-05-20	28	69	3	0	0	79		FALSE	FALSE	NA	NA	NA	NA
SC_40	Sulphur Creek	-41.093	146.028	22-Feb-2022	M	TRUE	TRUE	1620	98	39	13.1	female	109	14.8624	38.1	78	2022-05-18	28	68	4	0	0	28		TRUE	FALSE	TRUE	FALSE	FALSE	NA
SC_41	Sulphur Creek	-41.093	146.028	22-Feb-2022	M	FALSE	TRUE	1450	100.4	38.5	13.9	male	119	12.1849	29.11	64	2022-05-26	57	40	2	1	0	68		FALSE	FALSE	NA	NA	TRUE	16
SC_42	Sulphur Creek	-41.093	146.028	22-Feb-2022	M	TRUE	TRUE	1710	103.7	40.4	14	male	113	15.1327	37.64	86	2022-05-26	41	56	3	0	0	85		FALSE	FALSE	NA	NA	FALSE	NA
SC_43	Sulphur Creek	-41.093	146.028	22-Feb-2022	M	FALSE	TRUE	1090	97.4	36.7	12.2	female	111	9.81982	28.72	86	2022-05-26	43	55	1	2	0	52		FALSE	FALSE	NA	NA	NA	NA
SC_44	Sulphur Creek	-41.093	146.028	22-Feb-2022	M	TRUE	TRUE	930	94.2	35.4	14.9	male	113	8.23009	37.38	70	2022-05-26	43	53	3	1	0	124		TRUE	FALSE	FALSE	FALSE	FALSE	NA
SC_46	Sulphur Creek	-41.093	146.028	22-Feb-2022	M	TRUE	TRUE	1140	94.4	35	13.4	female	110	10.3636	27.66	76	2022-05-26	44	55	0	1	0	106		FALSE	FALSE	NA	NA	NA	NA
Shy alb	Doctors Rocks	-41.013	145.785	07-Dec-2021	BR	NA	NA	1160	98.5	40.3	14.4	male	119	9.7479	42.57	80	2022-05-19	70	27	2	2	0	34		FALSE	FALSE	NA	NA	FALSE	NA
Skua	Doctors Rocks	-41.013	145.785	08-Dec-2021	BR	NA	NA	1250	100.3	38.9	12.8	female	115	10.8696	NA	NA	2022-09-09	37	61	2	0	0	49		FALSE	FALSE	NA	NA	NA	NA
Sooty	Doctors Rocks	-41.013	145.785	08-Dec-2021	BR	NA	NA	1060	NA	13.8	NA	male	117	9.05983	NA	NA	2022-09-09	55	40	2	1	2	42		FALSE	FALSE	NA	NA	FALSE	NA
ST_01	Stanley	-40.756	145.295	14-Oct-2021	BR	FALSE	TRUE	840	91	37	11.7	female	107	7.85047	36.11	104	2022-08-19	54	41	5	0	0	84		FALSE	FALSE	NA	NA	NA	NA
ST_02	Stanley	-40.756	145.295	14-Oct-2021	UNK	TRUE	TRUE	1210	99.5	39.6	14.6	male	116	10.431	38.35	70	2022-08-19	67	28	4	1	0	54		FALSE	FALSE	NA	NA	FALSE	NA
ST_03	Stanley	-40.756	145.295	14-Oct-2021	BR	TRUE	TRUE	1020	94.8	37.1	12.9	female	116	8.7931	44.38	69	2022-08-19	57	42	1	0	0	138		FALSE	FALSE	NA	NA	FALSE	NA
ST_04	Stanley	-40.756	145.295	14-Oct-2021	BR	FALSE	FALSE	1170	98.7	37.5	12.7	female	114	10.2632	16.525	80	2022-08-19	NA	NA	NA	NA	NA	NA	cannot count. Not enough blood	NA	NA	NA	NA	FALSE	NA
ST_20	Stanley	-40.756	145.295	08-Dec-2021	UNK	FALSE	TRUE	980	92.3	38.3	12.7	female	111	8.82883	42.55	70	2022-09-09	55	41	4	0	0	64		FALSE	FALSE	NA	NA	FALSE	NA
ST_21	Stanley	-40.756	145.295	08-Dec-2021	NB	FALSE	FALSE	1260	98.7	39.4	13.9	male	123	10.2439	NA	NA	2022-09-09	NA	NA	NA	NA	NA	NA	cannot count. Poor stain	NA	NA	NA	NA	NA	NA
ST_22	Stanley	-40.756	145.295	08-Dec-2021	NB	FALSE	TRUE	1000	96.7	37.4	12.4	female	113	8.84956	34.025	92	2022-09-09	55	44	1	0	0	35		FALSE	FALSE	NA	NA	FALSE	NA
ST_41	Stanley	-40.756	145.295	24-Feb-2022	M	TRUE	FALSE	1110	96.3	40	15.1	male	118	9.40678	NA	NA	2022-10-07	NA	NA	NA	NA	NA	NA	cannot count. Not enough blood	NA	NA	NA	NA	NA	NA
ST_42	Stanley	-40.756	145.295	24-Feb-2022	M	TRUE	FALSE	1620	96.1	37.1	14.6	male	109	14.8624	NA	NA	2022-10-07	NA	NA	NA	NA	NA	NA	cannot count. Not enough blood	NA	NA	NA	NA	NA	NA
ST_44	Stanley	-40.756	145.295	24-Feb-2022	M	FALSE	TRUE	1540	99.3	37.7	13.9	male	113	13.6283	35.715	64	2022-05-18	32	63	4	1	0	46		TRUE	FALSE	FALSE	FALSE	FALSE	NA
ST_45	Stanley	-40.756	145.295	24-Feb-2022	M	NA	NA	NA	NA	NA	NA	NA	NA	NA	NA	NA	2022-10-07	NA	NA	NA	NA	NA	NA	cannot count. Not enough blood	NA	NA	NA	NA	NA	NA
ST_46	Stanley	-40.756	145.295	24-Feb-2022	M	FALSE	TRUE	1010	97.1	37.7	12.5	female	112	9.01786	NA	NA	2022-05-25	28	69	1	2	0	90		TRUE	TRUE	NA	NA	NA	NA
Storm P	Doctors Rocks	-41.013	145.785	07-Dec-2021	BR	NA	NA	980	95	38.1	13.4	male	114	8.59649	43.895	84	2022-05-19	61	37	2	1	0	66		TRUE	FALSE	FALSE	FALSE	FALSE	NA
STSW	Doctors Rocks	-41.013	145.785	08-Dec-2021	BR	NA	NA	920	NA	14.2	NA	male	117	7.86325	NA	NA	2022-05-19	67	29	4	0	0	109		FALSE	FALSE	NA	NA	FALSE	NA
SW_01	Coswell	-42.145	148.08	20-Aug-2021	NB	FALSE	FALSE	1190	104.9	41.8	16.1	male	121	9.83471	55.95	38	2022-08-12	63	33	3	1	0	86		TRUE	FALSE	FALSE	FALSE	NA	NA
SW_02	Coswell	-42.145	148.08	20-Aug-2021	NB	FALSE	TRUE	1000	93.4	38.2	12.5	female	114	8.77193	33.79	40	2022-08-12	NA	NA	NA	NA	NA	NA	cannot count. Poor stain	NA	NA	NA	NA	FALSE	NA
SW_03	Coswell	-42.145	148.08	20-Aug-2021	NB	FALSE	FALSE	1140	90.6	38.4	13.9	male	116	9.82759	19.28	41	2022-08-12	NA	NA	NA	NA	NA	NA	cannot count. Poor stain	NA	NA	NA	NA	NA	NA
SW_03	Coswell	-42.145	148.08	11-Oct-2021	BR	FALSE	TRUE	1030	98.5	38.5	14.1	male	115	8.95652	56.86	68	2022-05-25	46	51	3	0	0	106		FALSE	FALSE	NA	NA	FALSE	NA
SW_04	Coswell	-42.145	148.08	11-Oct-2021	BR	FALSE	TRUE	1130	96.1	39.2	14.3	male	111	10.1802	39.81	78	2022-05-25	NA	NA	NA	NA	NA	NA	cannot count. Poor stain	NA	NA	NA	NA	NA	NA
SW_05	Coswell	-42.145	148.08	11-Oct-2021	BR	TRUE	FALSE	1200	100.7	40.9	14.9	male	114	10.5263	52.9	74	2022-10-14	NA	NA	NA	NA	NA	NA	cannot count. Too thick	NA	NA	NA	NA	FALSE	NA
SW_06	Coswell	-42.145	148.08	11-Oct-2021	BR	TRUE	FALSE	1180	101.7	43.9	14.3	male	117	10.0855	36.14	82	2022-10-14	NA	NA	NA	NA	NA	NA	cannot count. Too thick	NA	NA	NA	NA	NA	NA
SW_07	Coswell	-42.145	148.08	11-Oct-2021	BR	TRUE	TRUE	1170	95.1	36.1	13.4	male	110	10.6364	40.745	76	2022-10-14	NA	NA	NA	NA	NA	NA	cannot count. Too thick	NA	NA	NA	NA	FALSE	NA
SW_11	Coswell	-42.145	148.08	14-Dec-2021	BR	FALSE	TRUE	1390	101.2	40.8	16	male	123	11.3008	46.67	76	2022-09-09	30	67	0	3	0	94		FALSE	FALSE	NA	NA	FALSE	NA
SW_22	Coswell	-42.145	148.08	14-Dec-2021	NB	TRUE	FALSE	1180	97.2	39	13.2	female	118	10	33.33	100	2022-05-24	47	49	4	0	0	55		TRUE	FALSE	FALSE	FALSE	FALSE	NA
SW_22	Coswell	-42.145	148.08	14-Dec-2021	NB	TRUE	TRUE	1220	101.1	39.9	15.1	male	119	10.2521	51.86	76	2022-09-09	35	63	2	0	0	32		FALSE	FALSE	NA	NA	FALSE	NA
SW_23	Coswell	-42.145	148.08	14-Dec-2021	BR	TRUE	FALSE	1150	98.5	38.5	14.1	male	113	10.177	41.645	68	2022-09-09	26	82	2	0	0	94		FALSE	FALSE	NA	NA	FALSE	NA
SW_24	Coswell	-42.145	148.08	14-Dec-2021	NB	TRUE	TRUE	1110	99.8	39.1	14.2	male	123	9.02439	40.6	74	2022-09-09	32	65	3	0	0	34		FALSE	FALSE	NA	NA	FALSE	NA
SW_25	Coswell	-42.145	148.08	14-Dec-2021	NB	FALSE	FALSE	1340	101.7	41.3	15.3	male	121	11.0744	40.48	80	2022-09-16	24	73	0	0	3	26		FALSE	FALSE	NA	NA	FALSE	NA
SW_40	Coswell	-42.145	148.08	15-Feb-2022	M	TRUE	TRUE	1450	93.5	36.9	12	female	113	12.8319	42.36	72	2022-10-14	26	72	1	1	0	41		FALSE	FALSE	NA	NA	TRUE	16
SW_41	Coswell	-42.145	148.08	15-Feb-2022	M	TRUE	TRUE	1580	NA	NA	14.8	male	112	14.1071	35.55	64	2022-05-19	41	57	2	0	0	33		TRUE	FALSE	FALSE	FALSE	FALSE	NA
SW_42	Coswell	-42.145	148.08	15-Feb-2022	M	FALSE	TRUE	1260	98.7	37	12.6	female	109	11.5596	38.09	68	2022-10-14	15	85	0	0	0	47		FALSE	FALSE	NA	NA	FALSE	NA
SW_43	Coswell	-42.145	148.08	17-Feb-2022	BR	FALSE	FALSE	1140	103	43.1	14.1	male	124	9.19355	14.29	82	2022-05-25	73	21	1	5	0	78		TRUE	FALSE	NA	NA	NA	NA
SW_44	Coswell	-42.145	148.08	17-Feb-2022	M	FALSE	TRUE	1950	97.6	40.1	14.4	male	113	17.2566	37.61	74	2022-05-17	40	40	18	2	0	79		FALSE	FALSE	NA	NA	FALSE	NA
SW_60	Coswell	-42.145	148.08	16-Nov-2022	BR	FALSE	TRUE	1030	93.8	35.7	13.3	female	109	9.44954	44.12	72	2023-01-17	54	40	4	2	0	44		FALSE	FALSE	NA	NA	NA	NA
SW_61	Coswell	-42.145	148.08	16-Nov-2022	BR	FALSE	TRUE	930	95.3	38.7	12.6	female	109	8.53211	NA	NA	2023-01-17	21	74	4	1	0	59		FALSE	FALSE	NA	NA	NA	NA
SW_62	Coswell	-42.145	148.08	16-Nov-2022	BR	NA	NA	NA	103.1	40.4	15.5	male	117	NA	NA	NA	NA	NA	NA	NA	NA	NA	NA	damaged slide	NA	NA	NA	NA	NA	NA
UW_02	Ulverstone	-41.152	146.2	16-Oct-2021	BR	FALSE	TRUE	1080	95	32.4	11.9	female	109	9.90826	54.5	76	2022-05-24	46	50	2	2	0	212		FALSE	FALSE	NA	NA	FALSE	NA
UW_03	Ulverstone	-41.152	146.2	16-Oct-2021	BR	TRUE	TRUE	940	92.1	36.9	14.3	male	118	7.9661	NA	NA	2022-08-15	NA	NA	NA	NA	NA	NA	cannot count. Not enough blood	NA	NA	NA	NA	NA	NA
UW_05	Ulverstone	-41.152	146.2	16-Oct-2021	BR	TRUE	TRUE	1070	98.8	40.4	14.4	male	124	8.62903	32.245	72	2022-08-15	NA	NA	NA	NA	NA	NA	cannot count. Poor stain	NA	NA	NA	NA	NA	NA
UW_06	Ulverstone	-41.152	146.2	17-Oct-2021	BR	TRUE	TRUE	950	97.8	39.1	13.1	female	119	7.98319	24.72	105	2022-08-15	NA	NA	NA	NA	NA	NA	cannot count. Poor stain	NA	NA	NA	NA	NA	NA
UW_07	Ulverstone	-41.152	146.2	17-Oct-2021	BR	FALSE	TRUE	890	93	36.7	13.6	male	109	8.16514	35.05	76	2022-08-15	NA	NA	NA	NA	NA	NA	cannot count. Poor stain	NA	NA	NA	NA	FALSE	NA
UW_08	Ulverstone	-41.152	146.2	17-Oct-2021	BR	FALSE	TRUE	880	93.7	36.9	13.5	male	109	8.07339	55.73	74	2022-08-15	NA	NA	NA	NA	NA	NA	cannot count. Poor stain	NA	NA	NA	NA	NA	NA
UW_09	Ulverstone	-41.152	146.2	17-Oct-2021	BR	FALSE	FALSE	1020	101.1	39.4	14.6	male	119	8.57143	46.57	73	2022-08-15	NA	NA	NA	NA	NA	NA	cannot count. Poor stain	NA	NA	NA	NA	FALSE	NA
UW_10	Ulverstone	-41.152	146.2	07-Dec-2021	BR	FALSE	TRUE	900	89.7	34.6	12.2	female	112	8.03571	42.375	74	2022-05-20	45	49	3	3	0	37		TRUE	TRUE	TRUE	FALSE	FALSE	NA
UW_11	Ulverstone	-41.152	146.2	07-Dec-2021	BR	TRUE	FALSE	1200	99.8	38.5	15.1	male	125	9.6	32.58	88	2022-09-16	NA	NA	NA	NA	NA	NA	cannot count. Not enough blood	NA	NA	NA	NA	NA	NA
UW_12	Ulverstone	-41.152	146.2	07-Dec-2021	BR	FALSE	TRUE	1200	101.9	39.3	13.8	male	114	10.5263	45.65	80	2022-09-16	40	57	1	2	0	51		FALSE	FALSE	NA	NA	FALSE	NA
UW_14	Ulverstone	-41.152	146.2	07-Dec-2021	UNK	TRUE	FALSE	850	92.7	37.9	12.5	female	118	7.20339	46.16	70	2022-09-16	38	62	0	0	0	38		FALSE	FALSE	NA	NA	FALSE	NA
UW_40	Ulverstone	-41.152	146.2	22-Feb-2022	M	TRUE	FALSE	1170	NA	NA	12.7	female	114	10.2632	28.345	64	2022-05-24	14	82	2	2	0	47		TRUE	FALSE	FALSE	FALSE	NA	NA
UW_41	Ulverstone	-41.152	146.2	22-Feb-2022	CH	FALSE	TRUE	900	NA	NA	11	female	112	8.03571	26.67	92	2022-10-14	20	79	1	0	0	83		FALSE	FALSE	NA	NA	FALSE	NA
UW_42	Ulverstone	-41.152	146.2	22-Feb-2022	M	FALSE	TRUE	790	91.3	35.5	11.7	female	106	7.45283	39.95	78	2022-05-18	65	32	1	2	0	126		FALSE	FALSE	NA	NA	NA	NA
UW_43	Ulverstone	-41.152	146.2	22-Feb-2022	M	FALSE	TRUE	1420	92.9	35.7	11.6	female	111	12.7928	NA	NA	2022-10-14	NA	NA	NA	NA	NA	NA	cannot count. Not enough blood	NA	NA	NA	NA	NA	NA
UW_43	Ulverstone	-41.152	146.2	22-Feb-2022	M	FALSE	TRUE	1380	96.3	36.9	13.8	male	108	12.7778	27.91	110	2022-05-24	47	51	0	2	0	60		FALSE	FALSE	NA	NA	NA	NA
UW_44	Ulverstone	-41.152	146.2	22-Feb-2022	M	TRUE	TRUE	1050	94.4	37.1	11.9	female	113	9.29204	42.31	74	2022-10-14	45	54	1	0	0	81		FALSE	FALSE	NA	NA	FALSE	NA
UW_45	Ulverstone	-41.152	146.2	22-Feb-2022	M	TRUE	FALSE	1030	98	38.4	14.4	male	117	8.80342	29.37	54	2022-05-24	43	50	4	3	0	42		FALSE	FALSE	NA	NA	FALSE	NA
WI_08	Wedge Island	-43.135	147.672	05-Feb-2021	M	TRUE	TRUE	1050	99.4	40.8	13.4	male	107	9.81308	38.71	NA	2022-08-05	NA	NA	NA	NA	NA	NA	cannot count. Not enough blood	NA	NA	NA	NA	NA	NA
WI_10	Wedge Island	-43.135	147.672	01-Sep-2021	NB	TRUE	FALSE	1340	97.9	39.8	15.2	male	117	11.453	49.4949	66	2022-08-12	77	21	2	0	0	40		TRUE	FALSE	NA	NA	NA	NA
WI_11	Wedge Island	-43.135	147.672	01-Sep-2021	NB	FALSE	TRUE	1150	96.5	37.8	14.2	male	115	10	42.3913	78	2022-08-12	42	44	2	1	0	38		FALSE	FALSE	NA	NA	NA	NA
WI_12	Wedge Island	-43.135	147.672	01-Sep-2021	NB	FALSE	FALSE	1030	98.1	40.7	14.7	male	119	8.65546	43.1579	79	2022-08-12	42	53	2	1	2	54		FALSE	FALSE	NA	NA	NA	NA
WI_13	Wedge Island	-43.135	147.672	07-Feb-2021	M	FALSE	TRUE	1530	96.3	38.3	14.1	male	113	13.5398	44.505	NA	2022-08-05	52	46	1	0	1	74		FALSE	FALSE	NA	NA	FALSE	NA
WI_24	Wedge Island	-43.135	147.672	04-Feb-2021	M	TRUE	FALSE	1070	91.3	41.9	13.1	female	111	9.63964	43.86	NA	2022-08-05	80	18	1	1	0	118		TRUE	FALSE	NA	NA	NA	NA
WI_28	Wedge Island	-43.135	147.672	05-Feb-2021	M	TRUE	TRUE	1480	98	41.4	14.4	male	113	13.0973	35.24	NA	2022-08-05	56	43	0	0	1	82		TRUE	FALSE	NA	NA	NA	NA
WI_52	Wedge Island	-43.135	147.672	05-Feb-2021	M	FALSE	FALSE	1130	99	38	14.2	male	113	10	29.89	NA	2022-08-05	NA	NA	NA	NA	NA	NA	cannot count. Not enough blood	NA	NA	NA	NA	NA	NA
WI_64	Wedge Island	-43.135	147.672	03-Feb-2021	M	TRUE	TRUE	850	95.9	37.1	12.7	female	115	7.3913	NA	NA	2022-08-05	NA	NA	NA	NA	NA	NA	cannot count. Not enough blood	NA	NA	NA	NA	NA	NA
WI_69	Wedge Island	-43.135	147.672	05-Feb-2021	M	TRUE	FALSE	1430	90.1	40.4	13.3	male	113	12.6549	38.68	NA	2022-08-05	36	59	3	2	0	54		FALSE	FALSE	NA	NA	NA	NA
WI_D05	Wedge Island	-43.135	147.672	07-Feb-2021	M	TRUE	TRUE	1310	96.8	38.6	12.4	female	116	11.2931	28.535	NA	2022-08-05	40	58	2	0	0	27		FALSE	FALSE	NA	NA	FALSE	NA

## Sheet: Haemoprotozoa PCR
DNA LABEL	WELL	ID	SITE	DATE	BIRD	Extraction notes	DNA EXTRACTED	EUK PCR (7-Mar-23)	HAEMO A PCR (3-mar-23)	HAEMO B PCR (3-mar-23)	BAB A (7-Mar-23)	BAB B (7-Mar-23)	BAB_inB 54°C (8-Mar-23)	BAB_inB 50°C (8-Mar-23)
1_PT08	1	PT_08	Bicheno	2021-12-15	991003001704376		2023-02-28	POS	very faint?	very faint?	NEG	NEG	NEG	NEG
2_PT42	2	PT_42	Bicheno	2022-02-16	991003001704448		2023-02-28	POS	NEG	NEG	POS	POS	NEG	NEG
3_PT43	3	PT_43	Bicheno	2022-02-16	991003001704334		2023-02-28	POS	NEG	NEG	POS	POS	POS	POS
4_PT44	4	PT_44	Bicheno	2022-02-16	991003001704366	Lot of blood. Decanted	2023-02-28	POS	NEG	NEG	NEG	NEG	NEG	NEG
5_PT45	5	PT_45	Bicheno	2022-02-16	991003001704450	low volume	2023-02-28	POS	NEG	NEG	POS	POS	NEG	NEG
6_BG11	6	BG_11	Big Green Island	2021-11-30	BG_11		2023-02-28	POS	NEG	NEG	NEG	NEG	NEG	NEG
7_EC04	7	EC_04	East Kangaroo	2021-11-29	EC_04		2023-02-28	POS	NEG	NEG	POS	POS	NEG	NEG
8_BR21	8	BR_21	Boronia	2021-12-23	982000410453215		2023-02-28	POS	very faint?	NEG	NEG	NEG	NEG	NEG
9_BR26	9	BR_26	Boronia	2021-10-22	982000410418531		2023-03-01	POS	NEG	NEG	POS	POS	NEG	NEG
10_BN04	10	BN_04	Burnie	2021-02-17	BN_04		2023-03-01	POS	NEG	NEG	POS	POS	NEG	NEG
11_BN24	11	BN_24	Burnie	2021-10-18	BN24		2023-03-01	POS	NEG	NEG	POS	POS	NEG	NEG
12_BN41	12	BN_41	Burnie	2022-02-23	BN41		2023-03-01	POS	NEG	NEG	NEG	POS	NEG	NEG
13_BN27	13	BN_27	Burnie	2021-10-18	BN27	Lot of blood. Decanted	2023-03-01	POS	NEG	NEG	NEG	POS (faint)	NEG	NEG
14_SW01	14	SW_01	Coswell	2021-08-20	991003001060588		2023-03-01	Did not work well. Very faint	NEG	NEG	NEG	POS	NEG	NEG
15_SW22	15	SW_22	Coswell	2021-12-14	991003001704371		2023-03-01	POS	NEG	NEG	POS	POS	NEG	NEG
16_SW41	16	SW_41	Coswell	2022-02-15	SW41	Lot of blood. Decanted	2023-03-01	POS	NEG	NEG	POS	POS	NEG	NEG
17_DI24	17	DI_24	Diamond Island	2021-12-15	991003001704329		2023-03-01	POS	NEG	NEG	POS	POS (faint)	NEG	NEG
18_DR43	18	DR_43	Doctors Rocks	2022-02-23	991003001704473		2023-03-01	POS	NEG	NEG	NEG	POS	NEG	NEG
19_DR50	19	DR_50	Doctors Rocks	2021-12-08	DR50	Lot of blood. Decanted	2023-03-01	POS	NEG	NEG	POS	POS	NEG	NEG
20_StormP	20	Storm P	Doctors Rocks	2021-12-07	991003001704302		2023-03-01	POS	NEG	NEG	POS	POS	NEG	NEG
21_GR01	21	GR_01	King Island, Grassy	2022-01-17	GR01		2023-03-01	POS	NEG	NEG	POS	POS	POS	POS
22_GR02	22	GR_02 (GR01)	King Island, Grassy	2022-01-17	GR02		2023-03-01	POS	NEG	NEG	POS	POS	NEG	NEG
23_KI03	23	KI_03	King Island, West	2022-01-18	KI03	Lot of blood. Decanted	2023-03-01	POS	NEG	NEG	POS	POS	NEG	NEG
24_KI09	24	KI_09 (ki08	King Island, West	2022-01-18	KI09		2023-03-01	POS	NEG	NEG	POS	POS	NEG	NEG
25_LC41	25	LC_41	Lillico	2022-02-25	991003001704284		2023-03-01	POS	NEG	NEG	NEG	NEG	NEG	NEG
26_LCI20	26	LCI_20	Little Christmas Island	2021-12-14	991003001060534	Lot of blood. Decanted	2023-03-01	POS	NEG	NEG	POS (faint)	POS (faint)	NEG	NEG
27_LCI21	27	LCI_21	Little Christmas Island	2021-12-14	991003001704319		2023-03-01	POS	NEG	NEG	POS (faint)	POS (faint)	NEG	NEG
28_LCI26	28	LCI_26	Little Christmas Island	2021-12-14	LCI26		2023-03-01	POS	NEG	NEG	POS	POS	NEG	NEG
29_LCI42	29	LCI_42	Little Christmas Island	2022-02-17	991003001704456	Lot of blood. Decanted	2023-03-01	POS	NEG	NEG	NEG	POS	NEG	NEG
30_LCI43	30	LCI_43	Little Christmas Island	2022-02-17	991003001704288	Lot of blood. Decanted	2023-03-01	POS	NEG	NEG	POS	POS	NEG	NEG
31_LCI60	31	LCI_60	Little Christmas Island	2022-11-17	991003001704408		2023-03-01	POS	NEG	NEG	NEG	NEG	NEG	NEG
32_LCI64	32	LCI_64	Little Christmas Island	2022-11-17	991003001704401		2023-03-01	POS	NEG	NEG	POS	POS	NEG	NEG
33_LCI66A	33	LCI_66A	Little Christmas Island	2022-11-17	LCI66A		2023-03-02	POS	NEG	NEG	POS	POS	NEG	NEG
34_LH25	34	LH_25	Low Head	2021-12-10	991003001704358	Lot of blood. Decanted	2023-03-02	POS	NEG	NEG	NEG	NEG	NEG	NEG
35_LH42	35	LH_42	Low Head	2022-02-21	991003001704283		2023-03-02	POS	NEG	NEG	POS	POS	NEG	NEG
36_PB20	36	PB_20	Pirates Bay	2021-12-13	991003001704372		2023-03-02	POS	NEG	NEG	POS	POS	NEG	NEG
37_PB21	37	PB_21	Pirates Bay	2021-12-13	991003001704377		2023-03-02	POS	NEG	NEG	POS	POS	NEG	NEG
38_PB22	38	PB_22	Pirates Bay	2021-12-13	991003001060523		2023-03-02	POS	NEG	NEG	POS (faint)	POS (faint)	NEG	NEG
39_ST44	39	ST_44	Stanley	2022-02-24	ST44	Lot of blood. Decanted	2023-03-02	POS	NEG	NEG	POS	POS	NEG	NEG
40_SC08	40	SC_08	Sulphur Creek	2021-12-09	991003001704305		2023-03-02	POS	NEG	NEG	POS	POS	NEG	NEG
41_SC41	41	SC_41 (SC40)	Sulphur Creek	2022-02-22	SC41	Lot of blood. Decanted	2023-03-02	POS	NEG	NEG	POS (faint)	POS	POS	POS
42_SC44	42	SC_44	Sulphur Creek	2022-02-22	991003001704285		2023-03-02	POS	NEG	NEG	POS	POS	NEG	NEG
43_UW10	43	UW_10	Ulverstone	2021-12-07	991003001704310		2023-03-02	POS	NEG	NEG	POS	POS	POS	POS
44_UW40	44	UW_40	Ulverstone	2022-02-22	991003001704282	Lot of blood. Decanted	2023-03-02	POS	NEG	NEG	POS	POS	NEG	NEG
45_BT03	45	BT_03	Bonnet Island	2022-12-13	BT03		2023-03-02	POS	NEG	NEG	POS	POS	NEG	NEG
46_LCI41	46	LCI_41	Little Christmas Island	2022-02-17	991003001704289	Lot of blood. Decanted	2023-03-02	POS	NEG	NEG	POS	POS	NEG	NEG
47_LH09	47	LH_09	Low Head	2021-10-15	991003001060561		2023-03-02	POS	NEG	NEG	NEG	NEG	NEG	NEG
48_KI02	48	KI02	King Island, West	2022-01-18	KI02	Lot of blood. Decanted	2023-03-02	POS	NEG	NEG	POS	POS	NEG	NEG
49_BR10	49	BR_10	Boronia	2021-12-23	991003001704452		2023-03-02	POS	NEG	NEG	POS	POS	NEG	NEG
50_BN04	50	BN_04	Burnie	2021-02-17	BN_04		2023-03-02	POS	NEG	NEG	NEG	POS	NEG	NEG
51_LC41	51	LC_41	Lillico	2022-02-25	991003001704284		2023-03-02	POS	NEG	NEG	POS	POS	NEG	NEG
								1434 - LIVER - NEG	C 60351 - POS	C 60351 - NEG	A 60504 - POS (faint)	A 60504 - POS (faint)	NEG CONTROL	NEG CONTROL
								NEG CONTROL	C 15001 - POS	C 15001 - POS	B 60351 - POS (faint)	B 60351 - POS (faint)
									70353 - POS	70353 - POS	B 70353 - POS (faint)	B 70353 - POS (faint)
									NEG CONTROL	NEG CONTROL	1434 - LIVER - NEG	1434 - LIVER - NEG
											NEG CONTROL	NEG CONTROL
